# Supplementary material for: Modelling genetic mosaicism of neurodevelopmental disorders in vivo by a Cre-amplifying fluorescent reporter
Source: Nat Commun. 2020 Dec 3;11:6194. doi: 10.1038/s41467-020-19864-w (PMC7713426; doi:10.1038/s41467-020-19864-w)
Supplement: Supplementary file 4 — Source Data [file 41467_2020_19864_MOESM4_ESM.xlsx]

## Sheet: Fig1f
Green Cells Plot										Yellow Cells Plot
Beatrix Green cells Count					Non-Amplifying Green cells Count					Beatrix Yellow cells Count					Non-Amplifying Yellow cells Count
Ratio	Beatrix Green Mean	Beatrix Green SE	Beatrix Xfit	Beatrix Yfit	Non-Amplifying Green Mean	Non-Amplifying Green SE	Non-Amplifying Green XFit	Non-Amplifying Green YFit		Ratio	Beatrix Yellow Mean	Beatrix Yellow SE	Beatrix Yellow Xfit	Beatrix Yellow Yfit	Non-amplifying Yellow Mean	Non-amplyfing Yellow SE	Non-Amplifying Yellow XFit	Non-Amplifying Yellow YFit
1e-05	0.0001	0.0001	1e-05	0.000297857	0	0	1e-05	6.82272e-05		1e-05	0	0	-5	0.00197	0	0	-5	1.99963e-08
0.0002	0.03705	0.0097	1.00138e-05	0.000298483	0.000413333	0.000413333	1.00138e-05	6.83474e-05		0.0002	0.04673	0.01537	-4.99399	0.00201	0.00453	0.01608	-4.99399	2.14197e-08
0.001	0.17289	0.02751	1.00277e-05	0.00029911	0.00416	0.00121	1.00277e-05	6.84678e-05		0.001	0.08116	0.02042	-4.98799	0.00205	0.10544	0.01743	-4.98799	2.29413e-08
0.002	0.54841	0.03506	1.00415e-05	0.000299738	0.0656	0.00787	1.00415e-05	6.85885e-05		0.002	0.09893	0.01176	-4.98198	0.00209	0.27657	0.03323	-4.98198	2.45676e-08
0.004	0.74577	0.01894	1.00554e-05	0.000300368	0.10425	0.00777	1.00554e-05	6.87093e-05		0.004	0.09182	0.00336	-4.97598	0.00213	0.40079	0.01931	-4.97598	2.63056e-08
0.01	0.85015	0.01744	1.00693e-05	0.000300999	0.28624	0.02763	1.00693e-05	6.88304e-05		0.01	0.06857	0.00257	-4.96997	0.00218	0.58492	0.03151	-4.96997	2.81626e-08
0.02	0.92436	0.01417	1.00832e-05	0.000301632	0.57194	0.02284	1.00832e-05	6.89517e-05		0.02	0.05039	0.00631	-4.96396	0.00222	0.39418	0.03008	-4.96396	3.01466e-08
0.1	1	0	1.00972e-05	0.000302266	0.84684	0.02056	1.00972e-05	6.90732e-05		0.1	0	0	-4.95796	0.00227	0.11716	0.0217	-4.95796	3.22659e-08
1	1	0	1.01111e-05	0.000302901	0.99041	0.00542	1.01111e-05	6.91949e-05		1	0	0	-4.95195	0.00231	0.00959	0.00939	-4.95195	3.45295e-08
10	1	0	1.01251e-05	0.000303537	1	0	1.01251e-05	6.93169e-05		10	0	0	-4.94595	0.00236	0	0	-4.94595	3.69467e-08
			1.01391e-05	0.000304175			1.01391e-05	6.9439e-05					-4.93994	0.00241			-4.93994	3.95277e-08
			1.01531e-05	0.000304814			1.01531e-05	6.95614e-05					-4.93393	0.00246			-4.93393	4.22832e-08
			1.01672e-05	0.000305455			1.01672e-05	6.96839e-05					-4.92793	0.00251			-4.92793	4.52245e-08
			1.01812e-05	0.000306097			1.01812e-05	6.98067e-05					-4.92192	0.00256			-4.92192	4.83638e-08
			1.01953e-05	0.00030674			1.01953e-05	6.99297e-05					-4.91592	0.00261			-4.91592	5.17138e-08
			1.02094e-05	0.000307385			1.02094e-05	7.0053e-05					-4.90991	0.00266			-4.90991	5.52883e-08
			1.02235e-05	0.00030803			1.02235e-05	7.01764e-05					-4.9039	0.00271			-4.9039	5.91017e-08
			1.02377e-05	0.000308678			1.02377e-05	7.03001e-05					-4.8979	0.00276			-4.8979	6.31695e-08
			1.02518e-05	0.000309326			1.02518e-05	7.04239e-05					-4.89189	0.00282			-4.89189	6.75078e-08
			1.0266e-05	0.000309976			1.0266e-05	7.0548e-05					-4.88589	0.00287			-4.88589	7.21342e-08
			1.02802e-05	0.000310628			1.02802e-05	7.06723e-05					-4.87988	0.00293			-4.87988	7.70671e-08
			1.02944e-05	0.00031128			1.02944e-05	7.07969e-05					-4.87387	0.00299			-4.87387	8.23259e-08
			1.03086e-05	0.000311934			1.03086e-05	7.09216e-05					-4.86787	0.00305			-4.86787	8.79315e-08
			1.03229e-05	0.00031259			1.03229e-05	7.10466e-05					-4.86186	0.00311			-4.86186	9.39057e-08
			1.03372e-05	0.000313247			1.03372e-05	7.11718e-05					-4.85586	0.00317			-4.85586	1.00272e-07
			1.03515e-05	0.000313905			1.03515e-05	7.12972e-05					-4.84985	0.00323			-4.84985	1.07055e-07
			1.03658e-05	0.000314565			1.03658e-05	7.14228e-05					-4.84384	0.00329			-4.84384	1.14282e-07
			1.03801e-05	0.000315226			1.03801e-05	7.15487e-05					-4.83784	0.00335			-4.83784	1.21979e-07
			1.03945e-05	0.000315888			1.03945e-05	7.16748e-05					-4.83183	0.00342			-4.83183	1.30177e-07
			1.04088e-05	0.000316552			1.04088e-05	7.18011e-05					-4.82583	0.00348			-4.82583	1.38907e-07
			1.04232e-05	0.000317217			1.04232e-05	7.19276e-05					-4.81982	0.00355			-4.81982	1.48201e-07
			1.04376e-05	0.000317884			1.04376e-05	7.20543e-05					-4.81381	0.00362			-4.81381	1.58096e-07
			1.04521e-05	0.000318551			1.04521e-05	7.21813e-05					-4.80781	0.00368			-4.80781	1.68628e-07
			1.04665e-05	0.000319221			1.04665e-05	7.23085e-05					-4.8018	0.00375			-4.8018	1.79837e-07
			1.0481e-05	0.000319892			1.0481e-05	7.24359e-05					-4.7958	0.00382			-4.7958	1.91765e-07
			1.04955e-05	0.000320564			1.04955e-05	7.25635e-05					-4.78979	0.0039			-4.78979	2.04455e-07
			1.051e-05	0.000321237			1.051e-05	7.26914e-05					-4.78378	0.00397			-4.78378	2.17956e-07
			1.05245e-05	0.000321912			1.05245e-05	7.28195e-05					-4.77778	0.00404			-4.77778	2.32316e-07
			1.05391e-05	0.000322589			1.05391e-05	7.29478e-05					-4.77177	0.00412			-4.77177	2.47587e-07
			1.05536e-05	0.000323267			1.05536e-05	7.30764e-05					-4.76577	0.00419			-4.76577	2.63827e-07
			1.05682e-05	0.000323946			1.05682e-05	7.32051e-05					-4.75976	0.00427			-4.75976	2.81093e-07
			1.05828e-05	0.000324627			1.05828e-05	7.33341e-05					-4.75375	0.00435			-4.75375	2.99447e-07
			1.05975e-05	0.000325309			1.05975e-05	7.34633e-05					-4.74775	0.00443			-4.74775	3.18956e-07
			1.06121e-05	0.000325992			1.06121e-05	7.35928e-05					-4.74174	0.00451			-4.74174	3.39689e-07
			1.06268e-05	0.000326677			1.06268e-05	7.37225e-05					-4.73574	0.0046			-4.73574	3.6172e-07
			1.06415e-05	0.000327364			1.06415e-05	7.38524e-05					-4.72973	0.00468			-4.72973	3.85127e-07
			1.06562e-05	0.000328052			1.06562e-05	7.39825e-05					-4.72372	0.00476			-4.72372	4.09992e-07
			1.06709e-05	0.000328741			1.06709e-05	7.41129e-05					-4.71772	0.00485			-4.71772	4.36402e-07
			1.06857e-05	0.000329432			1.06857e-05	7.42435e-05					-4.71171	0.00494			-4.71171	4.64449e-07
			1.07005e-05	0.000330124			1.07005e-05	7.43743e-05					-4.70571	0.00503			-4.70571	4.94231e-07
			1.07153e-05	0.000330818			1.07153e-05	7.45054e-05					-4.6997	0.00512			-4.6997	5.2585e-07
			1.07301e-05	0.000331513			1.07301e-05	7.46366e-05					-4.69369	0.00521			-4.69369	5.59415e-07
			1.07449e-05	0.000332209			1.07449e-05	7.47682e-05					-4.68769	0.0053			-4.68769	5.9504e-07
			1.07598e-05	0.000332907			1.07598e-05	7.48999e-05					-4.68168	0.0054			-4.68168	6.32847e-07
			1.07747e-05	0.000333607			1.07747e-05	7.50319e-05					-4.67568	0.00549			-4.67568	6.72963e-07
			1.07895e-05	0.000334308			1.07895e-05	7.51641e-05					-4.66967	0.00559			-4.66967	7.15524e-07
			1.08045e-05	0.00033501			1.08045e-05	7.52966e-05					-4.66366	0.00569			-4.66366	7.60671e-07
			1.08194e-05	0.000335714			1.08194e-05	7.54292e-05					-4.65766	0.00579			-4.65766	8.08556e-07
			1.08344e-05	0.00033642			1.08344e-05	7.55621e-05					-4.65165	0.00589			-4.65165	8.59336e-07
			1.08493e-05	0.000337127			1.08493e-05	7.56953e-05					-4.64565	0.00599			-4.64565	9.1318e-07
			1.08643e-05	0.000337835			1.08643e-05	7.58287e-05					-4.63964	0.0061			-4.63964	9.70264e-07
			1.08794e-05	0.000338545			1.08794e-05	7.59623e-05					-4.63363	0.0062			-4.63363	1.03077e-06
			1.08944e-05	0.000339256			1.08944e-05	7.60962e-05					-4.62763	0.00631			-4.62763	1.09491e-06
			1.09095e-05	0.000339969			1.09095e-05	7.62302e-05					-4.62162	0.00642			-4.62162	1.16287e-06
			1.09246e-05	0.000340684			1.09246e-05	7.63646e-05					-4.61562	0.00653			-4.61562	1.23488e-06
			1.09397e-05	0.000341399			1.09397e-05	7.64991e-05					-4.60961	0.00664			-4.60961	1.31117e-06
			1.09548e-05	0.000342117			1.09548e-05	7.66339e-05					-4.6036	0.00676			-4.6036	1.39198e-06
			1.09699e-05	0.000342836			1.09699e-05	7.6769e-05					-4.5976	0.00687			-4.5976	1.47757e-06
			1.09851e-05	0.000343556			1.09851e-05	7.69042e-05					-4.59159	0.00699			-4.59159	1.56821e-06
			1.10003e-05	0.000344278			1.10003e-05	7.70398e-05					-4.58559	0.00711			-4.58559	1.66417e-06
			1.10155e-05	0.000345001			1.10155e-05	7.71755e-05					-4.57958	0.00723			-4.57958	1.76577e-06
			1.10307e-05	0.000345726			1.10307e-05	7.73115e-05					-4.57357	0.00735			-4.57357	1.8733e-06
			1.1046e-05	0.000346453			1.1046e-05	7.74477e-05					-4.56757	0.00747			-4.56757	1.98712e-06
			1.10613e-05	0.000347181			1.10613e-05	7.75842e-05					-4.56156	0.0076			-4.56156	2.10756e-06
			1.10765e-05	0.00034791			1.10765e-05	7.77209e-05					-4.55556	0.00772			-4.55556	2.23498e-06
			1.10919e-05	0.000348641			1.10919e-05	7.78579e-05					-4.54955	0.00785			-4.54955	2.36979e-06
			1.11072e-05	0.000349374			1.11072e-05	7.79951e-05					-4.54354	0.00798			-4.54354	2.51239e-06
			1.11226e-05	0.000350108			1.11226e-05	7.81325e-05					-4.53754	0.00811			-4.53754	2.66319e-06
			1.11379e-05	0.000350844			1.11379e-05	7.82702e-05					-4.53153	0.00825			-4.53153	2.82266e-06
			1.11533e-05	0.000351581			1.11533e-05	7.84081e-05					-4.52553	0.00838			-4.52553	2.99126e-06
			1.11688e-05	0.00035232			1.11688e-05	7.85462e-05					-4.51952	0.00852			-4.51952	3.1695e-06
			1.11842e-05	0.00035306			1.11842e-05	7.86847e-05					-4.51351	0.00866			-4.51351	3.3579e-06
			1.11997e-05	0.000353802			1.11997e-05	7.88233e-05					-4.50751	0.0088			-4.50751	3.55701e-06
			1.12151e-05	0.000354545			1.12151e-05	7.89622e-05					-4.5015	0.00894			-4.5015	3.7674e-06
			1.12307e-05	0.00035529			1.12307e-05	7.91013e-05					-4.4955	0.00908			-4.4955	3.98969e-06
			1.12462e-05	0.000356037			1.12462e-05	7.92407e-05					-4.48949	0.00923			-4.48949	4.22451e-06
			1.12617e-05	0.000356785			1.12617e-05	7.93804e-05					-4.48348	0.00938			-4.48348	4.47253e-06
			1.12773e-05	0.000357534			1.12773e-05	7.95202e-05					-4.47748	0.00953			-4.47748	4.73447e-06
			1.12929e-05	0.000358286			1.12929e-05	7.96604e-05					-4.47147	0.00968			-4.47147	5.01105e-06
			1.13085e-05	0.000359038			1.13085e-05	7.98007e-05					-4.46547	0.00983			-4.46547	5.30306e-06
			1.13241e-05	0.000359793			1.13241e-05	7.99413e-05					-4.45946	0.00999			-4.45946	5.61131e-06
			1.13398e-05	0.000360549			1.13398e-05	8.00822e-05					-4.45345	0.01014			-4.45345	5.93667e-06
			1.13555e-05	0.000361306			1.13555e-05	8.02233e-05					-4.44745	0.0103			-4.44745	6.28002e-06
			1.13712e-05	0.000362066			1.13712e-05	8.03647e-05					-4.44144	0.01046			-4.44144	6.64232e-06
			1.13869e-05	0.000362826			1.13869e-05	8.05063e-05					-4.43544	0.01063			-4.43544	7.02454e-06
			1.14026e-05	0.000363589			1.14026e-05	8.06481e-05					-4.42943	0.01079			-4.42943	7.42774e-06
			1.14184e-05	0.000364353			1.14184e-05	8.07903e-05					-4.42342	0.01096			-4.42342	7.85301e-06
			1.14342e-05	0.000365118			1.14342e-05	8.09326e-05					-4.41742	0.01113			-4.41742	8.30147e-06
			1.145e-05	0.000365886			1.145e-05	8.10752e-05					-4.41141	0.0113			-4.41141	8.77433e-06
			1.14658e-05	0.000366654			1.14658e-05	8.12181e-05					-4.40541	0.01147			-4.40541	9.27286e-06
			1.14817e-05	0.000367425			1.14817e-05	8.13612e-05					-4.3994	0.01165			-4.3994	9.79835e-06
			1.14976e-05	0.000368197			1.14976e-05	8.15046e-05					-4.39339	0.01182			-4.39339	1.03522e-05
			1.15135e-05	0.00036897			1.15135e-05	8.16482e-05					-4.38739	0.012			-4.38739	1.09359e-05
			1.15294e-05	0.000369746			1.15294e-05	8.17921e-05					-4.38138	0.01218			-4.38138	1.15508e-05
			1.15453e-05	0.000370523			1.15453e-05	8.19362e-05					-4.37538	0.01237			-4.37538	1.21987e-05
			1.15613e-05	0.000371301			1.15613e-05	8.20806e-05					-4.36937	0.01255			-4.36937	1.28811e-05
			1.15773e-05	0.000372081			1.15773e-05	8.22252e-05					-4.36336	0.01274			-4.36336	1.35998e-05
			1.15933e-05	0.000372863			1.15933e-05	8.23701e-05					-4.35736	0.01293			-4.35736	1.43567e-05
			1.16093e-05	0.000373647			1.16093e-05	8.25152e-05					-4.35135	0.01312			-4.35135	1.51536e-05
			1.16254e-05	0.000374432			1.16254e-05	8.26606e-05					-4.34535	0.01332			-4.34535	1.59925e-05
			1.16414e-05	0.000375218			1.16414e-05	8.28063e-05					-4.33934	0.01351			-4.33934	1.68755e-05
			1.16575e-05	0.000376007			1.16575e-05	8.29522e-05					-4.33333	0.01371			-4.33333	1.78048e-05
			1.16737e-05	0.000376797			1.16737e-05	8.30984e-05					-4.32733	0.01391			-4.32733	1.87827e-05
			1.16898e-05	0.000377589			1.16898e-05	8.32448e-05					-4.32132	0.01411			-4.32132	1.98116e-05
			1.1706e-05	0.000378382			1.1706e-05	8.33915e-05					-4.31532	0.01432			-4.31532	2.0894e-05
			1.17221e-05	0.000379177			1.17221e-05	8.35384e-05					-4.30931	0.01452			-4.30931	2.20325e-05
			1.17383e-05	0.000379974			1.17383e-05	8.36856e-05					-4.3033	0.01473			-4.3033	2.32298e-05
			1.17546e-05	0.000380772			1.17546e-05	8.38331e-05					-4.2973	0.01494			-4.2973	2.44888e-05
			1.17708e-05	0.000381572			1.17708e-05	8.39808e-05					-4.29129	0.01516			-4.29129	2.58125e-05
			1.17871e-05	0.000382374			1.17871e-05	8.41288e-05					-4.28529	0.01537			-4.28529	2.7204e-05
			1.18034e-05	0.000383177			1.18034e-05	8.4277e-05					-4.27928	0.01559			-4.27928	2.86665e-05
			1.18197e-05	0.000383982			1.18197e-05	8.44255e-05					-4.27327	0.01581			-4.27327	3.02035e-05
			1.18361e-05	0.000384789			1.18361e-05	8.45743e-05					-4.26727	0.01603			-4.26727	3.18186e-05
			1.18524e-05	0.000385598			1.18524e-05	8.47233e-05					-4.26126	0.01626			-4.26126	3.35154e-05
			1.18688e-05	0.000386408			1.18688e-05	8.48726e-05					-4.25526	0.01648			-4.25526	3.52977e-05
			1.18852e-05	0.00038722			1.18852e-05	8.50222e-05					-4.24925	0.01671			-4.24925	3.71698e-05
			1.19017e-05	0.000388033			1.19017e-05	8.5172e-05					-4.24324	0.01694			-4.24324	3.91358e-05
			1.19181e-05	0.000388849			1.19181e-05	8.53221e-05					-4.23724	0.01718			-4.23724	4.12e-05
			1.19346e-05	0.000389666			1.19346e-05	8.54724e-05					-4.23123	0.01741			-4.23123	4.33672e-05
			1.19511e-05	0.000390484			1.19511e-05	8.5623e-05					-4.22523	0.01765			-4.22523	4.5642e-05
			1.19676e-05	0.000391305			1.19676e-05	8.57739e-05					-4.21922	0.01789			-4.21922	4.80296e-05
			1.19842e-05	0.000392127			1.19842e-05	8.5925e-05					-4.21321	0.01814			-4.21321	5.05351e-05
			1.20007e-05	0.000392951			1.20007e-05	8.60764e-05					-4.20721	0.01838			-4.20721	5.3164e-05
			1.20173e-05	0.000393777			1.20173e-05	8.62281e-05					-4.2012	0.01863			-4.2012	5.59219e-05
			1.20339e-05	0.000394604			1.20339e-05	8.63801e-05					-4.1952	0.01888			-4.1952	5.88148e-05
			1.20506e-05	0.000395433			1.20506e-05	8.65323e-05					-4.18919	0.01913			-4.18919	6.18489e-05
			1.20672e-05	0.000396264			1.20672e-05	8.66847e-05					-4.18318	0.01939			-4.18318	6.50304e-05
			1.20839e-05	0.000397097			1.20839e-05	8.68375e-05					-4.17718	0.01964			-4.17718	6.83662e-05
			1.21006e-05	0.000397931			1.21006e-05	8.69905e-05					-4.17117	0.0199			-4.17117	7.18633e-05
			1.21174e-05	0.000398767			1.21174e-05	8.71438e-05					-4.16517	0.02016			-4.16517	7.55288e-05
			1.21341e-05	0.000399605			1.21341e-05	8.72973e-05					-4.15916	0.02043			-4.15916	7.93703e-05
			1.21509e-05	0.000400445			1.21509e-05	8.74512e-05					-4.15315	0.02069			-4.15315	8.33957e-05
			1.21677e-05	0.000401286			1.21677e-05	8.76053e-05					-4.14715	0.02096			-4.14715	8.76132e-05
			1.21845e-05	0.000402129			1.21845e-05	8.77596e-05					-4.14114	0.02123			-4.14114	9.20313e-05
			1.22014e-05	0.000402974			1.22014e-05	8.79143e-05					-4.13514	0.02151			-4.13514	9.66589e-05
			1.22182e-05	0.000403821			1.22182e-05	8.80692e-05					-4.12913	0.02178			-4.12913	0.000101505
			1.22351e-05	0.000404669			1.22351e-05	8.82244e-05					-4.12312	0.02206			-4.12312	0.00010658
			1.22521e-05	0.000405519			1.22521e-05	8.83798e-05					-4.11712	0.02234			-4.11712	0.000111893
			1.2269e-05	0.000406371			1.2269e-05	8.85356e-05					-4.11111	0.02262			-4.11111	0.000117454
			1.2286e-05	0.000407225			1.2286e-05	8.86916e-05					-4.10511	0.02291			-4.10511	0.000123275
			1.23029e-05	0.000408081			1.23029e-05	8.88479e-05					-4.0991	0.0232			-4.0991	0.000129367
			1.232e-05	0.000408938			1.232e-05	8.90044e-05					-4.09309	0.02349			-4.09309	0.00013574
			1.2337e-05	0.000409798			1.2337e-05	8.91612e-05					-4.08709	0.02378			-4.08709	0.000142409
			1.2354e-05	0.000410659			1.2354e-05	8.93183e-05					-4.08108	0.02407			-4.08108	0.000149384
			1.23711e-05	0.000411521			1.23711e-05	8.94757e-05					-4.07508	0.02437			-4.07508	0.000156679
			1.23882e-05	0.000412386			1.23882e-05	8.96334e-05					-4.06907	0.02467			-4.06907	0.000164308
			1.24054e-05	0.000413252			1.24054e-05	8.97913e-05					-4.06306	0.02497			-4.06306	0.000172285
			1.24225e-05	0.000414121			1.24225e-05	8.99496e-05					-4.05706	0.02527			-4.05706	0.000180624
			1.24397e-05	0.000414991			1.24397e-05	9.01081e-05					-4.05105	0.02558			-4.05105	0.000189341
			1.24569e-05	0.000415863			1.24569e-05	9.02668e-05					-4.04505	0.02589			-4.04505	0.000198451
			1.24741e-05	0.000416737			1.24741e-05	9.04259e-05					-4.03904	0.0262			-4.03904	0.00020797
			1.24914e-05	0.000417612			1.24914e-05	9.05852e-05					-4.03303	0.02651			-4.03303	0.000217916
			1.25086e-05	0.00041849			1.25086e-05	9.07448e-05					-4.02703	0.02683			-4.02703	0.000228307
			1.25259e-05	0.000419369			1.25259e-05	9.09047e-05					-4.02102	0.02715			-4.02102	0.00023916
			1.25432e-05	0.00042025			1.25432e-05	9.10649e-05					-4.01502	0.02747			-4.01502	0.000250494
			1.25606e-05	0.000421133			1.25606e-05	9.12254e-05					-4.00901	0.02779			-4.00901	0.000262329
			1.2578e-05	0.000422018			1.2578e-05	9.13861e-05					-4.003	0.02811			-4.003	0.000274686
			1.25953e-05	0.000422905			1.25953e-05	9.15472e-05					-3.997	0.02844			-3.997	0.000287585
			1.26128e-05	0.000423793			1.26128e-05	9.17085e-05					-3.99099	0.02877			-3.99099	0.000301048
			1.26302e-05	0.000424683			1.26302e-05	9.18701e-05					-3.98498	0.0291			-3.98498	0.000315098
			1.26477e-05	0.000425576			1.26477e-05	9.2032e-05					-3.97898	0.02943			-3.97898	0.000329758
			1.26651e-05	0.00042647			1.26651e-05	9.21941e-05					-3.97297	0.02977			-3.97297	0.000345053
			1.26827e-05	0.000427366			1.26827e-05	9.23566e-05					-3.96697	0.03011			-3.96697	0.000361007
			1.27002e-05	0.000428264			1.27002e-05	9.25193e-05					-3.96096	0.03045			-3.96096	0.000377648
			1.27178e-05	0.000429164			1.27178e-05	9.26823e-05					-3.95495	0.03079			-3.95495	0.000395
			1.27353e-05	0.000430065			1.27353e-05	9.28457e-05					-3.94895	0.03114			-3.94895	0.000413093
			1.27529e-05	0.000430969			1.27529e-05	9.30093e-05					-3.94294	0.03148			-3.94294	0.000431956
			1.27706e-05	0.000431874			1.27706e-05	9.31731e-05					-3.93694	0.03183			-3.93694	0.000451617
			1.27882e-05	0.000432782			1.27882e-05	9.33373e-05					-3.93093	0.03218			-3.93093	0.000472108
			1.28059e-05	0.000433691			1.28059e-05	9.35018e-05					-3.92492	0.03254			-3.92492	0.000493461
			1.28236e-05	0.000434602			1.28236e-05	9.36666e-05					-3.91892	0.03289			-3.91892	0.000515709
			1.28414e-05	0.000435515			1.28414e-05	9.38316e-05					-3.91291	0.03325			-3.91291	0.000538886
			1.28591e-05	0.000436431			1.28591e-05	9.39969e-05					-3.90691	0.03361			-3.90691	0.000563026
			1.28769e-05	0.000437347			1.28769e-05	9.41626e-05					-3.9009	0.03397			-3.9009	0.000588167
			1.28947e-05	0.000438266			1.28947e-05	9.43285e-05					-3.89489	0.03434			-3.89489	0.000614346
			1.29125e-05	0.000439187			1.29125e-05	9.44947e-05					-3.88889	0.0347			-3.88889	0.000641601
			1.29304e-05	0.00044011			1.29304e-05	9.46612e-05					-3.88288	0.03507			-3.88288	0.000669974
			1.29483e-05	0.000441035			1.29483e-05	9.4828e-05					-3.87688	0.03544			-3.87688	0.000699504
			1.29662e-05	0.000441961			1.29662e-05	9.49951e-05					-3.87087	0.03581			-3.87087	0.000730236
			1.29841e-05	0.00044289			1.29841e-05	9.51625e-05					-3.86486	0.03619			-3.86486	0.000762213
			1.3002e-05	0.00044382			1.3002e-05	9.53302e-05					-3.85886	0.03656			-3.85886	0.00079548
			1.302e-05	0.000444753			1.302e-05	9.54981e-05					-3.85285	0.03694			-3.85285	0.000830085
			1.3038e-05	0.000445687			1.3038e-05	9.56664e-05					-3.84685	0.03732			-3.84685	0.000866076
			1.3056e-05	0.000446624			1.3056e-05	9.5835e-05					-3.84084	0.0377			-3.84084	0.000903503
			1.30741e-05	0.000447562			1.30741e-05	9.60039e-05					-3.83483	0.03809			-3.83483	0.000942417
			1.30922e-05	0.000448502			1.30922e-05	9.6173e-05					-3.82883	0.03847			-3.82883	0.000982873
			1.31103e-05	0.000449445			1.31103e-05	9.63425e-05					-3.82282	0.03886			-3.82282	0.00102
			1.31284e-05	0.000450389			1.31284e-05	9.65123e-05					-3.81682	0.03925			-3.81682	0.00107
			1.31466e-05	0.000451335			1.31466e-05	9.66823e-05					-3.81081	0.03964			-3.81081	0.00111
			1.31647e-05	0.000452283			1.31647e-05	9.68527e-05					-3.8048	0.04003			-3.8048	0.00116
			1.31829e-05	0.000453234			1.31829e-05	9.70233e-05					-3.7988	0.04042			-3.7988	0.00121
			1.32012e-05	0.000454186			1.32012e-05	9.71943e-05					-3.79279	0.04082			-3.79279	0.00126
			1.32194e-05	0.00045514			1.32194e-05	9.73656e-05					-3.78679	0.04122			-3.78679	0.00131
			1.32377e-05	0.000456096			1.32377e-05	9.75371e-05					-3.78078	0.04162			-3.78078	0.00137
			1.3256e-05	0.000457055			1.3256e-05	9.7709e-05					-3.77477	0.04202			-3.77477	0.00143
			1.32743e-05	0.000458015			1.32743e-05	9.78812e-05					-3.76877	0.04242			-3.76877	0.00149
			1.32927e-05	0.000458977			1.32927e-05	9.80536e-05					-3.76276	0.04282			-3.76276	0.00155
			1.33111e-05	0.000459942			1.33111e-05	9.82264e-05					-3.75676	0.04323			-3.75676	0.00161
			1.33295e-05	0.000460908			1.33295e-05	9.83995e-05					-3.75075	0.04364			-3.75075	0.00168
			1.33479e-05	0.000461876			1.33479e-05	9.85729e-05					-3.74474	0.04405			-3.74474	0.00174
			1.33663e-05	0.000462847			1.33663e-05	9.87466e-05					-3.73874	0.04446			-3.73874	0.00182
			1.33848e-05	0.000463819			1.33848e-05	9.89206e-05					-3.73273	0.04487			-3.73273	0.00189
			1.34033e-05	0.000464794			1.34033e-05	9.90949e-05					-3.72673	0.04528			-3.72673	0.00197
			1.34219e-05	0.00046577			1.34219e-05	9.92695e-05					-3.72072	0.0457			-3.72072	0.00205
			1.34404e-05	0.000466749			1.34404e-05	9.94444e-05					-3.71471	0.04611			-3.71471	0.00213
			1.3459e-05	0.000467729			1.3459e-05	9.96196e-05					-3.70871	0.04653			-3.70871	0.00221
			1.34776e-05	0.000468712			1.34776e-05	9.97952e-05					-3.7027	0.04695			-3.7027	0.0023
			1.34962e-05	0.000469697			1.34962e-05	9.9971e-05					-3.6967	0.04737			-3.6967	0.00239
			1.35149e-05	0.000470684			1.35149e-05	0.000100147					-3.69069	0.04779			-3.69069	0.00249
			1.35336e-05	0.000471672			1.35336e-05	0.000100324					-3.68468	0.04821			-3.68468	0.00259
			1.35523e-05	0.000472663			1.35523e-05	0.0001005					-3.67868	0.04863			-3.67868	0.00269
			1.3571e-05	0.000473656			1.3571e-05	0.000100677					-3.67267	0.04905			-3.67267	0.00279
			1.35898e-05	0.000474652			1.35898e-05	0.000100855					-3.66667	0.04948			-3.66667	0.0029
			1.36086e-05	0.000475649			1.36086e-05	0.000101033					-3.66066	0.04991			-3.66066	0.00302
			1.36274e-05	0.000476648			1.36274e-05	0.000101211					-3.65465	0.05033			-3.65465	0.00313
			1.36463e-05	0.00047765			1.36463e-05	0.000101389					-3.64865	0.05076			-3.64865	0.00325
			1.36651e-05	0.000478653			1.36651e-05	0.000101568					-3.64264	0.05119			-3.64264	0.00338
			1.3684e-05	0.000479659			1.3684e-05	0.000101747					-3.63664	0.05162			-3.63664	0.00351
			1.37029e-05	0.000480666			1.37029e-05	0.000101926					-3.63063	0.05205			-3.63063	0.00364
			1.37219e-05	0.000481676			1.37219e-05	0.000102105					-3.62462	0.05248			-3.62462	0.00378
			1.37409e-05	0.000482688			1.37409e-05	0.000102285					-3.61862	0.05291			-3.61862	0.00392
			1.37599e-05	0.000483702			1.37599e-05	0.000102466					-3.61261	0.05335			-3.61261	0.00407
			1.37789e-05	0.000484719			1.37789e-05	0.000102646					-3.60661	0.05378			-3.60661	0.00422
			1.37979e-05	0.000485737			1.37979e-05	0.000102827					-3.6006	0.05421			-3.6006	0.00438
			1.3817e-05	0.000486757			1.3817e-05	0.000103008					-3.59459	0.05465			-3.59459	0.00455
			1.38361e-05	0.00048778			1.38361e-05	0.00010319					-3.58859	0.05508			-3.58859	0.00472
			1.38552e-05	0.000488805			1.38552e-05	0.000103372					-3.58258	0.05552			-3.58258	0.00489
			1.38744e-05	0.000489832			1.38744e-05	0.000103554					-3.57658	0.05596			-3.57658	0.00507
			1.38936e-05	0.000490861			1.38936e-05	0.000103736					-3.57057	0.05639			-3.57057	0.00526
			1.39128e-05	0.000491892			1.39128e-05	0.000103919					-3.56456	0.05683			-3.56456	0.00545
			1.3932e-05	0.000492926			1.3932e-05	0.000104102					-3.55856	0.05727			-3.55856	0.00565
			1.39513e-05	0.000493961			1.39513e-05	0.000104286					-3.55255	0.0577			-3.55255	0.00585
			1.39706e-05	0.000494999			1.39706e-05	0.000104469					-3.54655	0.05814			-3.54655	0.00607
			1.39899e-05	0.000496039			1.39899e-05	0.000104653					-3.54054	0.05858			-3.54054	0.00628
			1.40092e-05	0.000497081			1.40092e-05	0.000104838					-3.53453	0.05902			-3.53453	0.00651
			1.40286e-05	0.000498125			1.40286e-05	0.000105022					-3.52853	0.05946			-3.52853	0.00674
			1.4048e-05	0.000499172			1.4048e-05	0.000105208					-3.52252	0.0599			-3.52252	0.00698
			1.40674e-05	0.000500221			1.40674e-05	0.000105393					-3.51652	0.06033			-3.51652	0.00723
			1.40869e-05	0.000501272			1.40869e-05	0.000105579					-3.51051	0.06077			-3.51051	0.00749
			1.41064e-05	0.000502325			1.41064e-05	0.000105765					-3.5045	0.06121			-3.5045	0.00775
			1.41259e-05	0.00050338			1.41259e-05	0.000105951					-3.4985	0.06165			-3.4985	0.00802
			1.41454e-05	0.000504438			1.41454e-05	0.000106138					-3.49249	0.06209			-3.49249	0.0083
			1.4165e-05	0.000505497			1.4165e-05	0.000106325					-3.48649	0.06252			-3.48649	0.00859
			1.41845e-05	0.000506559			1.41845e-05	0.000106512					-3.48048	0.06296			-3.48048	0.00889
			1.42041e-05	0.000507624			1.42041e-05	0.0001067					-3.47447	0.0634			-3.47447	0.00919
			1.42238e-05	0.00050869			1.42238e-05	0.000106888					-3.46847	0.06384			-3.46847	0.00951
			1.42435e-05	0.000509759			1.42435e-05	0.000107076					-3.46246	0.06427			-3.46246	0.00984
			1.42631e-05	0.00051083			1.42631e-05	0.000107265					-3.45646	0.06471			-3.45646	0.01017
			1.42829e-05	0.000511903			1.42829e-05	0.000107454					-3.45045	0.06514			-3.45045	0.01052
			1.43026e-05	0.000512978			1.43026e-05	0.000107643					-3.44444	0.06558			-3.44444	0.01087
			1.43224e-05	0.000514056			1.43224e-05	0.000107833					-3.43844	0.06601			-3.43844	0.01124
			1.43422e-05	0.000515136			1.43422e-05	0.000108023					-3.43243	0.06645			-3.43243	0.01161
			1.4362e-05	0.000516218			1.4362e-05	0.000108213					-3.42643	0.06688			-3.42643	0.012
			1.43819e-05	0.000517303			1.43819e-05	0.000108404					-3.42042	0.06731			-3.42042	0.0124
			1.44018e-05	0.00051839			1.44018e-05	0.000108595					-3.41441	0.06774			-3.41441	0.01281
			1.44217e-05	0.000519479			1.44217e-05	0.000108786					-3.40841	0.06817			-3.40841	0.01323
			1.44416e-05	0.00052057			1.44416e-05	0.000108978					-3.4024	0.0686			-3.4024	0.01366
			1.44616e-05	0.000521664			1.44616e-05	0.00010917					-3.3964	0.06903			-3.3964	0.01411
			1.44816e-05	0.00052276			1.44816e-05	0.000109362					-3.39039	0.06946			-3.39039	0.01457
			1.45016e-05	0.000523858			1.45016e-05	0.000109555					-3.38438	0.06988			-3.38438	0.01504
			1.45217e-05	0.000524958			1.45217e-05	0.000109748					-3.37838	0.07031			-3.37838	0.01552
			1.45417e-05	0.000526061			1.45417e-05	0.000109941					-3.37237	0.07073			-3.37237	0.01602
			1.45618e-05	0.000527166			1.45618e-05	0.000110135					-3.36637	0.07116			-3.36637	0.01653
			1.4582e-05	0.000528274			1.4582e-05	0.000110329					-3.36036	0.07158			-3.36036	0.01706
			1.46021e-05	0.000529384			1.46021e-05	0.000110524					-3.35435	0.072			-3.35435	0.0176
			1.46223e-05	0.000530496			1.46223e-05	0.000110718					-3.34835	0.07242			-3.34835	0.01815
			1.46425e-05	0.00053161			1.46425e-05	0.000110913					-3.34234	0.07283			-3.34234	0.01872
			1.46628e-05	0.000532727			1.46628e-05	0.000111109					-3.33634	0.07325			-3.33634	0.0193
			1.46831e-05	0.000533846			1.46831e-05	0.000111305					-3.33033	0.07366			-3.33033	0.0199
			1.47034e-05	0.000534968			1.47034e-05	0.000111501					-3.32432	0.07407			-3.32432	0.02052
			1.47237e-05	0.000536092			1.47237e-05	0.000111697					-3.31832	0.07449			-3.31832	0.02115
			1.47441e-05	0.000537218			1.47441e-05	0.000111894					-3.31231	0.07489			-3.31231	0.0218
			1.47644e-05	0.000538347			1.47644e-05	0.000112091					-3.30631	0.0753			-3.30631	0.02246
			1.47849e-05	0.000539478			1.47849e-05	0.000112289					-3.3003	0.07571			-3.3003	0.02315
			1.48053e-05	0.000540611			1.48053e-05	0.000112487					-3.29429	0.07611			-3.29429	0.02385
			1.48258e-05	0.000541747			1.48258e-05	0.000112685					-3.28829	0.07651			-3.28829	0.02456
			1.48463e-05	0.000542885			1.48463e-05	0.000112883					-3.28228	0.07691			-3.28228	0.0253
			1.48668e-05	0.000544025			1.48668e-05	0.000113082					-3.27628	0.07731			-3.27628	0.02605
			1.48873e-05	0.000545168			1.48873e-05	0.000113281					-3.27027	0.07771			-3.27027	0.02682
			1.49079e-05	0.000546313			1.49079e-05	0.000113481					-3.26426	0.0781			-3.26426	0.02761
			1.49285e-05	0.000547461			1.49285e-05	0.000113681					-3.25826	0.07849			-3.25826	0.02843
			1.49492e-05	0.000548611			1.49492e-05	0.000113881					-3.25225	0.07888			-3.25225	0.02926
			1.49699e-05	0.000549764			1.49699e-05	0.000114082					-3.24625	0.07927			-3.24625	0.03011
			1.49906e-05	0.000550919			1.49906e-05	0.000114283					-3.24024	0.07965			-3.24024	0.03098
			1.50113e-05	0.000552076			1.50113e-05	0.000114484					-3.23423	0.08003			-3.23423	0.03187
			1.5032e-05	0.000553236			1.5032e-05	0.000114686					-3.22823	0.08041			-3.22823	0.03278
			1.50528e-05	0.000554398			1.50528e-05	0.000114888					-3.22222	0.08079			-3.22222	0.03372
			1.50736e-05	0.000555563			1.50736e-05	0.000115091					-3.21622	0.08116			-3.21622	0.03467
			1.50945e-05	0.00055673			1.50945e-05	0.000115293					-3.21021	0.08154			-3.21021	0.03565
			1.51153e-05	0.000557899			1.51153e-05	0.000115497					-3.2042	0.0819			-3.2042	0.03665
			1.51362e-05	0.000559071			1.51362e-05	0.0001157					-3.1982	0.08227			-3.1982	0.03768
			1.51572e-05	0.000560246			1.51572e-05	0.000115904					-3.19219	0.08263			-3.19219	0.03873
			1.51781e-05	0.000561423			1.51781e-05	0.000116108					-3.18619	0.083			-3.18619	0.0398
			1.51991e-05	0.000562602			1.51991e-05	0.000116313					-3.18018	0.08335			-3.18018	0.04089
			1.52201e-05	0.000563784			1.52201e-05	0.000116518					-3.17417	0.08371			-3.17417	0.04201
			1.52412e-05	0.000564969			1.52412e-05	0.000116723					-3.16817	0.08406			-3.16817	0.04316
			1.52622e-05	0.000566155			1.52622e-05	0.000116929					-3.16216	0.08441			-3.16216	0.04433
			1.52833e-05	0.000567345			1.52833e-05	0.000117135					-3.15616	0.08476			-3.15616	0.04552
			1.53045e-05	0.000568537			1.53045e-05	0.000117341					-3.15015	0.0851			-3.15015	0.04674
			1.53256e-05	0.000569731			1.53256e-05	0.000117548					-3.14414	0.08544			-3.14414	0.04799
			1.53468e-05	0.000570928			1.53468e-05	0.000117755					-3.13814	0.08577			-3.13814	0.04926
			1.5368e-05	0.000572127			1.5368e-05	0.000117963					-3.13213	0.08611			-3.13213	0.05056
			1.53893e-05	0.000573329			1.53893e-05	0.00011817					-3.12613	0.08644			-3.12613	0.05189
			1.54106e-05	0.000574534			1.54106e-05	0.000118379					-3.12012	0.08676			-3.12012	0.05324
			1.54319e-05	0.000575741			1.54319e-05	0.000118587					-3.11411	0.08709			-3.11411	0.05462
			1.54532e-05	0.00057695			1.54532e-05	0.000118796					-3.10811	0.08741			-3.10811	0.05604
			1.54746e-05	0.000578162			1.54746e-05	0.000119005					-3.1021	0.08772			-3.1021	0.05747
			1.5496e-05	0.000579377			1.5496e-05	0.000119215					-3.0961	0.08804			-3.0961	0.05894
			1.55174e-05	0.000580594			1.55174e-05	0.000119425					-3.09009	0.08834			-3.09009	0.06044
			1.55389e-05	0.000581813			1.55389e-05	0.000119636					-3.08408	0.08865			-3.08408	0.06197
			1.55603e-05	0.000583036			1.55603e-05	0.000119846					-3.07808	0.08895			-3.07808	0.06352
			1.55819e-05	0.000584261			1.55819e-05	0.000120058					-3.07207	0.08925			-3.07207	0.06511
			1.56034e-05	0.000585488			1.56034e-05	0.000120269					-3.06607	0.08954			-3.06607	0.06673
			1.5625e-05	0.000586718			1.5625e-05	0.000120481					-3.06006	0.08983			-3.06006	0.06837
			1.56466e-05	0.00058795			1.56466e-05	0.000120693					-3.05405	0.09012			-3.05405	0.07005
			1.56682e-05	0.000589185			1.56682e-05	0.000120906					-3.04805	0.0904			-3.04805	0.07176
			1.56899e-05	0.000590423			1.56899e-05	0.000121119					-3.04204	0.09068			-3.04204	0.0735
			1.57116e-05	0.000591663			1.57116e-05	0.000121332					-3.03604	0.09095			-3.03604	0.07528
			1.57333e-05	0.000592906			1.57333e-05	0.000121546					-3.03003	0.09123			-3.03003	0.07708
			1.5755e-05	0.000594152			1.5755e-05	0.00012176					-3.02402	0.09149			-3.02402	0.07892
			1.57768e-05	0.0005954			1.57768e-05	0.000121975					-3.01802	0.09175			-3.01802	0.08079
			1.57986e-05	0.000596651			1.57986e-05	0.00012219					-3.01201	0.09201			-3.01201	0.08269
			1.58205e-05	0.000597904			1.58205e-05	0.000122405					-3.00601	0.09227			-3.00601	0.08463
			1.58424e-05	0.00059916			1.58424e-05	0.000122621					-3	0.09252			-3	0.0866
			1.58643e-05	0.000600419			1.58643e-05	0.000122837					-2.99399	0.09276			-2.99399	0.08861
			1.58862e-05	0.00060168			1.58862e-05	0.000123053					-2.98799	0.093			-2.98799	0.09064
			1.59082e-05	0.000602944			1.59082e-05	0.00012327					-2.98198	0.09324			-2.98198	0.09271
			1.59302e-05	0.000604211			1.59302e-05	0.000123487					-2.97598	0.09347			-2.97598	0.09482
			1.59522e-05	0.00060548			1.59522e-05	0.000123705					-2.96997	0.0937			-2.96997	0.09696
			1.59742e-05	0.000606752			1.59742e-05	0.000123923					-2.96396	0.09392			-2.96396	0.09914
			1.59963e-05	0.000608027			1.59963e-05	0.000124141					-2.95796	0.09414			-2.95796	0.10135
			1.60184e-05	0.000609304			1.60184e-05	0.00012436					-2.95195	0.09436			-2.95195	0.10359
			1.60406e-05	0.000610584			1.60406e-05	0.000124579					-2.94595	0.09457			-2.94595	0.10587
			1.60628e-05	0.000611866			1.60628e-05	0.000124799					-2.93994	0.09477			-2.93994	0.10819
			1.6085e-05	0.000613152			1.6085e-05	0.000125019					-2.93393	0.09497			-2.93393	0.11054
			1.61072e-05	0.00061444			1.61072e-05	0.000125239					-2.92793	0.09517			-2.92793	0.11293
			1.61295e-05	0.00061573			1.61295e-05	0.00012546					-2.92192	0.09536			-2.92192	0.11535
			1.61518e-05	0.000617024			1.61518e-05	0.000125681					-2.91592	0.09555			-2.91592	0.11781
			1.61741e-05	0.00061832			1.61741e-05	0.000125902					-2.90991	0.09573			-2.90991	0.1203
			1.61965e-05	0.000619619			1.61965e-05	0.000126124					-2.9039	0.0959			-2.9039	0.12283
			1.62189e-05	0.000620921			1.62189e-05	0.000126346					-2.8979	0.09608			-2.8979	0.12539
			1.62413e-05	0.000622225			1.62413e-05	0.000126569					-2.89189	0.09624			-2.89189	0.128
			1.62638e-05	0.000623532			1.62638e-05	0.000126792					-2.88589	0.09641			-2.88589	0.13063
			1.62863e-05	0.000624842			1.62863e-05	0.000127015					-2.87988	0.09656			-2.87988	0.13331
			1.63088e-05	0.000626154			1.63088e-05	0.000127239					-2.87387	0.09672			-2.87387	0.13602
			1.63313e-05	0.00062747			1.63313e-05	0.000127463					-2.86787	0.09687			-2.86787	0.13876
			1.63539e-05	0.000628788			1.63539e-05	0.000127688					-2.86186	0.09701			-2.86186	0.14154
			1.63765e-05	0.000630109			1.63765e-05	0.000127913					-2.85586	0.09715			-2.85586	0.14436
			1.63992e-05	0.000631432			1.63992e-05	0.000128138					-2.84985	0.09728			-2.84985	0.14721
			1.64218e-05	0.000632759			1.64218e-05	0.000128364					-2.84384	0.09741			-2.84384	0.1501
			1.64445e-05	0.000634088			1.64445e-05	0.00012859					-2.83784	0.09753			-2.83784	0.15302
			1.64673e-05	0.00063542			1.64673e-05	0.000128817					-2.83183	0.09765			-2.83183	0.15598
			1.649e-05	0.000636755			1.649e-05	0.000129044					-2.82583	0.09776			-2.82583	0.15898
			1.65128e-05	0.000638092			1.65128e-05	0.000129271					-2.81982	0.09787			-2.81982	0.16201
			1.65357e-05	0.000639433			1.65357e-05	0.000129499					-2.81381	0.09797			-2.81381	0.16507
			1.65585e-05	0.000640776			1.65585e-05	0.000129727					-2.80781	0.09807			-2.80781	0.16817
			1.65814e-05	0.000642122			1.65814e-05	0.000129956					-2.8018	0.09816			-2.8018	0.17131
			1.66044e-05	0.000643471			1.66044e-05	0.000130185					-2.7958	0.09825			-2.7958	0.17448
			1.66273e-05	0.000644822			1.66273e-05	0.000130414					-2.78979	0.09833			-2.78979	0.17768
			1.66503e-05	0.000646177			1.66503e-05	0.000130644					-2.78378	0.09841			-2.78378	0.18092
			1.66733e-05	0.000647534			1.66733e-05	0.000130874					-2.77778	0.09848			-2.77778	0.18419
			1.66964e-05	0.000648894			1.66964e-05	0.000131105					-2.77177	0.09854			-2.77177	0.18749
			1.67195e-05	0.000650257			1.67195e-05	0.000131336					-2.76577	0.09861			-2.76577	0.19083
			1.67426e-05	0.000651623			1.67426e-05	0.000131567					-2.75976	0.09866			-2.75976	0.19419
			1.67657e-05	0.000652992			1.67657e-05	0.000131799					-2.75375	0.09871			-2.75375	0.1976
			1.67889e-05	0.000654364			1.67889e-05	0.000132031					-2.74775	0.09876			-2.74775	0.20103
			1.68121e-05	0.000655738			1.68121e-05	0.000132264					-2.74174	0.0988			-2.74174	0.20449
			1.68354e-05	0.000657116			1.68354e-05	0.000132497					-2.73574	0.09883			-2.73574	0.20799
			1.68586e-05	0.000658496			1.68586e-05	0.00013273					-2.72973	0.09886			-2.72973	0.21152
			1.6882e-05	0.000659879			1.6882e-05	0.000132964					-2.72372	0.09889			-2.72372	0.21507
			1.69053e-05	0.000661265			1.69053e-05	0.000133198					-2.71772	0.09891			-2.71772	0.21866
			1.69287e-05	0.000662654			1.69287e-05	0.000133433					-2.71171	0.09892			-2.71171	0.22227
			1.69521e-05	0.000664046			1.69521e-05	0.000133668					-2.70571	0.09893			-2.70571	0.22592
			1.69755e-05	0.000665441			1.69755e-05	0.000133904					-2.6997	0.09893			-2.6997	0.22959
			1.6999e-05	0.000666839			1.6999e-05	0.00013414					-2.69369	0.09893			-2.69369	0.23329
			1.70225e-05	0.00066824			1.70225e-05	0.000134376					-2.68769	0.09892			-2.68769	0.23702
			1.7046e-05	0.000669643			1.7046e-05	0.000134613					-2.68168	0.09891			-2.68168	0.24077
			1.70696e-05	0.00067105			1.70696e-05	0.00013485					-2.67568	0.09889			-2.67568	0.24455
			1.70932e-05	0.00067246			1.70932e-05	0.000135087					-2.66967	0.09887			-2.66967	0.24835
			1.71168e-05	0.000673872			1.71168e-05	0.000135325					-2.66366	0.09884			-2.66366	0.25218
			1.71405e-05	0.000675288			1.71405e-05	0.000135564					-2.65766	0.09881			-2.65766	0.25603
			1.71642e-05	0.000676706			1.71642e-05	0.000135803					-2.65165	0.09877			-2.65165	0.25991
			1.71879e-05	0.000678128			1.71879e-05	0.000136042					-2.64565	0.09872			-2.64565	0.2638
			1.72117e-05	0.000679552			1.72117e-05	0.000136282					-2.63964	0.09867			-2.63964	0.26772
			1.72355e-05	0.000680979			1.72355e-05	0.000136522					-2.63363	0.09862			-2.63363	0.27166
			1.72593e-05	0.00068241			1.72593e-05	0.000136762					-2.62763	0.09856			-2.62763	0.27562
			1.72832e-05	0.000683843			1.72832e-05	0.000137003					-2.62162	0.09849			-2.62162	0.2796
			1.73071e-05	0.00068528			1.73071e-05	0.000137245					-2.61562	0.09842			-2.61562	0.2836
			1.7331e-05	0.000686719			1.7331e-05	0.000137487					-2.60961	0.09835			-2.60961	0.28761
			1.7355e-05	0.000688162			1.7355e-05	0.000137729					-2.6036	0.09827			-2.6036	0.29164
			1.7379e-05	0.000689607			1.7379e-05	0.000137972					-2.5976	0.09818			-2.5976	0.29569
			1.7403e-05	0.000691056			1.7403e-05	0.000138215					-2.59159	0.09809			-2.59159	0.29975
			1.74271e-05	0.000692507			1.74271e-05	0.000138458					-2.58559	0.09799			-2.58559	0.30383
			1.74512e-05	0.000693962			1.74512e-05	0.000138702					-2.57958	0.09789			-2.57958	0.30792
			1.74753e-05	0.000695419			1.74753e-05	0.000138947					-2.57357	0.09779			-2.57357	0.31202
			1.74994e-05	0.00069688			1.74994e-05	0.000139191					-2.56757	0.09768			-2.56757	0.31613
			1.75236e-05	0.000698344			1.75236e-05	0.000139437					-2.56156	0.09756			-2.56156	0.32025
			1.75479e-05	0.000699811			1.75479e-05	0.000139682					-2.55556	0.09744			-2.55556	0.32438
			1.75721e-05	0.000701281			1.75721e-05	0.000139928					-2.54955	0.09731			-2.54955	0.32852
			1.75964e-05	0.000702754			1.75964e-05	0.000140175					-2.54354	0.09718			-2.54354	0.33267
			1.76208e-05	0.00070423			1.76208e-05	0.000140422					-2.53754	0.09704			-2.53754	0.33682
			1.76451e-05	0.000705709			1.76451e-05	0.000140669					-2.53153	0.0969			-2.53153	0.34097
			1.76695e-05	0.000707191			1.76695e-05	0.000140917					-2.52553	0.09675			-2.52553	0.34513
			1.76939e-05	0.000708677			1.76939e-05	0.000141166					-2.51952	0.0966			-2.51952	0.3493
			1.77184e-05	0.000710165			1.77184e-05	0.000141414					-2.51351	0.09645			-2.51351	0.35346
			1.77429e-05	0.000711657			1.77429e-05	0.000141663					-2.50751	0.09628			-2.50751	0.35762
			1.77674e-05	0.000713152			1.77674e-05	0.000141913					-2.5015	0.09612			-2.5015	0.36179
			1.7792e-05	0.00071465			1.7792e-05	0.000142163					-2.4955	0.09595			-2.4955	0.36595
			1.78166e-05	0.000716151			1.78166e-05	0.000142414					-2.48949	0.09577			-2.48949	0.37011
			1.78412e-05	0.000717655			1.78412e-05	0.000142665					-2.48348	0.09559			-2.48348	0.37426
			1.78659e-05	0.000719163			1.78659e-05	0.000142916					-2.47748	0.0954			-2.47748	0.37841
			1.78906e-05	0.000720673			1.78906e-05	0.000143168					-2.47147	0.09521			-2.47147	0.38255
			1.79154e-05	0.000722187			1.79154e-05	0.00014342					-2.46547	0.09502			-2.46547	0.38669
			1.79401e-05	0.000723704			1.79401e-05	0.000143673					-2.45946	0.09482			-2.45946	0.39081
			1.79649e-05	0.000725224			1.79649e-05	0.000143926					-2.45345	0.09462			-2.45345	0.39493
			1.79898e-05	0.000726747			1.79898e-05	0.000144179					-2.44745	0.09441			-2.44745	0.39903
			1.80146e-05	0.000728274			1.80146e-05	0.000144434					-2.44144	0.09419			-2.44144	0.40312
			1.80395e-05	0.000729803			1.80395e-05	0.000144688					-2.43544	0.09398			-2.43544	0.4072
			1.80645e-05	0.000731336			1.80645e-05	0.000144943					-2.42943	0.09375			-2.42943	0.41126
			1.80895e-05	0.000732872			1.80895e-05	0.000145198					-2.42342	0.09353			-2.42342	0.4153
			1.81145e-05	0.000734412			1.81145e-05	0.000145454					-2.41742	0.0933			-2.41742	0.41933
			1.81395e-05	0.000735954			1.81395e-05	0.00014571					-2.41141	0.09306			-2.41141	0.42333
			1.81646e-05	0.0007375			1.81646e-05	0.000145967					-2.40541	0.09282			-2.40541	0.42732
			1.81897e-05	0.000739049			1.81897e-05	0.000146224					-2.3994	0.09258			-2.3994	0.43128
			1.82149e-05	0.000740601			1.82149e-05	0.000146482					-2.39339	0.09233			-2.39339	0.43522
			1.82401e-05	0.000742157			1.82401e-05	0.00014674					-2.38739	0.09207			-2.38739	0.43914
			1.82653e-05	0.000743716			1.82653e-05	0.000146999					-2.38138	0.09182			-2.38138	0.44303
			1.82905e-05	0.000745278			1.82905e-05	0.000147258					-2.37538	0.09156			-2.37538	0.44689
			1.83158e-05	0.000746843			1.83158e-05	0.000147517					-2.36937	0.09129			-2.36937	0.45073
			1.83411e-05	0.000748412			1.83411e-05	0.000147777					-2.36336	0.09102			-2.36336	0.45453
			1.83665e-05	0.000749984			1.83665e-05	0.000148037					-2.35736	0.09075			-2.35736	0.45831
			1.83919e-05	0.000751559			1.83919e-05	0.000148298					-2.35135	0.09047			-2.35135	0.46205
			1.84173e-05	0.000753138			1.84173e-05	0.00014856					-2.34535	0.09019			-2.34535	0.46576
			1.84428e-05	0.00075472			1.84428e-05	0.000148821					-2.33934	0.0899			-2.33934	0.46943
			1.84683e-05	0.000756305			1.84683e-05	0.000149084					-2.33333	0.08961			-2.33333	0.47307
			1.84938e-05	0.000757893			1.84938e-05	0.000149346					-2.32733	0.08932			-2.32733	0.47666
			1.85194e-05	0.000759485			1.85194e-05	0.000149609					-2.32132	0.08902			-2.32132	0.48022
			1.8545e-05	0.00076108			1.8545e-05	0.000149873					-2.31532	0.08872			-2.31532	0.48374
			1.85706e-05	0.000762679			1.85706e-05	0.000150137					-2.30931	0.08842			-2.30931	0.48722
			1.85963e-05	0.000764281			1.85963e-05	0.000150402					-2.3033	0.08811			-2.3033	0.49066
			1.8622e-05	0.000765886			1.8622e-05	0.000150667					-2.2973	0.0878			-2.2973	0.49405
			1.86478e-05	0.000767495			1.86478e-05	0.000150932					-2.29129	0.08748			-2.29129	0.4974
			1.86736e-05	0.000769107			1.86736e-05	0.000151198					-2.28529	0.08717			-2.28529	0.5007
			1.86994e-05	0.000770722			1.86994e-05	0.000151464					-2.27928	0.08684			-2.27928	0.50395
			1.87252e-05	0.000772341			1.87252e-05	0.000151731					-2.27327	0.08652			-2.27327	0.50716
			1.87511e-05	0.000773963			1.87511e-05	0.000151999					-2.26727	0.08619			-2.26727	0.51031
			1.87771e-05	0.000775589			1.87771e-05	0.000152266					-2.26126	0.08586			-2.26126	0.51342
			1.8803e-05	0.000777218			1.8803e-05	0.000152535					-2.25526	0.08552			-2.25526	0.51647
			1.8829e-05	0.00077885			1.8829e-05	0.000152804					-2.24925	0.08518			-2.24925	0.51947
			1.8855e-05	0.000780486			1.8855e-05	0.000153073					-2.24324	0.08484			-2.24324	0.52241
			1.88811e-05	0.000782125			1.88811e-05	0.000153342					-2.23724	0.08449			-2.23724	0.5253
			1.89072e-05	0.000783768			1.89072e-05	0.000153613					-2.23123	0.08415			-2.23123	0.52813
			1.89334e-05	0.000785414			1.89334e-05	0.000153883					-2.22523	0.08379			-2.22523	0.5309
			1.89595e-05	0.000787064			1.89595e-05	0.000154154					-2.21922	0.08344			-2.21922	0.53362
			1.89858e-05	0.000788717			1.89858e-05	0.000154426					-2.21321	0.08308			-2.21321	0.53627
			1.9012e-05	0.000790373			1.9012e-05	0.000154698					-2.20721	0.08272			-2.20721	0.53886
			1.90383e-05	0.000792033			1.90383e-05	0.000154971					-2.2012	0.08236			-2.2012	0.54139
			1.90646e-05	0.000793697			1.90646e-05	0.000155244					-2.1952	0.08199			-2.1952	0.54386
			1.9091e-05	0.000795364			1.9091e-05	0.000155517					-2.18919	0.08163			-2.18919	0.54626
			1.91174e-05	0.000797034			1.91174e-05	0.000155791					-2.18318	0.08125			-2.18318	0.5486
			1.91438e-05	0.000798708			1.91438e-05	0.000156066					-2.17718	0.08088			-2.17718	0.55088
			1.91703e-05	0.000800386			1.91703e-05	0.000156341					-2.17117	0.0805			-2.17117	0.55308
			1.91968e-05	0.000802067			1.91968e-05	0.000156616					-2.16517	0.08013			-2.16517	0.55522
			1.92233e-05	0.000803751			1.92233e-05	0.000156892					-2.15916	0.07974			-2.15916	0.55729
			1.92499e-05	0.000805439			1.92499e-05	0.000157169					-2.15315	0.07936			-2.15315	0.55929
			1.92765e-05	0.000807131			1.92765e-05	0.000157446					-2.14715	0.07897			-2.14715	0.56122
			1.93032e-05	0.000808826			1.93032e-05	0.000157723					-2.14114	0.07859			-2.14114	0.56308
			1.93299e-05	0.000810525			1.93299e-05	0.000158001					-2.13514	0.0782			-2.13514	0.56487
			1.93566e-05	0.000812227			1.93566e-05	0.000158279					-2.12913	0.0778			-2.12913	0.56658
			1.93833e-05	0.000813933			1.93833e-05	0.000158558					-2.12312	0.07741			-2.12312	0.56822
			1.94101e-05	0.000815643			1.94101e-05	0.000158838					-2.11712	0.07701			-2.11712	0.56979
			1.9437e-05	0.000817356			1.9437e-05	0.000159117					-2.11111	0.07661			-2.11111	0.57129
			1.94639e-05	0.000819072			1.94639e-05	0.000159398					-2.10511	0.07621			-2.10511	0.57271
			1.94908e-05	0.000820792			1.94908e-05	0.000159679					-2.0991	0.07581			-2.0991	0.57405
			1.95177e-05	0.000822516			1.95177e-05	0.00015996					-2.09309	0.0754			-2.09309	0.57532
			1.95447e-05	0.000824244			1.95447e-05	0.000160242					-2.08709	0.07499			-2.08709	0.57651
			1.95717e-05	0.000825975			1.95717e-05	0.000160524					-2.08108	0.07459			-2.08108	0.57762
			1.95988e-05	0.00082771			1.95988e-05	0.000160807					-2.07508	0.07417			-2.07508	0.57866
			1.96259e-05	0.000829448			1.96259e-05	0.00016109					-2.06907	0.07376			-2.06907	0.57961
			1.9653e-05	0.00083119			1.9653e-05	0.000161374					-2.06306	0.07335			-2.06306	0.58049
			1.96802e-05	0.000832936			1.96802e-05	0.000161658					-2.05706	0.07293			-2.05706	0.58129
			1.97074e-05	0.000834685			1.97074e-05	0.000161943					-2.05105	0.07252			-2.05105	0.58201
			1.97347e-05	0.000836438			1.97347e-05	0.000162229					-2.04505	0.0721			-2.04505	0.58266
			1.97619e-05	0.000838195			1.97619e-05	0.000162514					-2.03904	0.07168			-2.03904	0.58322
			1.97893e-05	0.000839955			1.97893e-05	0.000162801					-2.03303	0.07126			-2.03303	0.5837
			1.98166e-05	0.000841719			1.98166e-05	0.000163088					-2.02703	0.07084			-2.02703	0.5841
			1.9844e-05	0.000843487			1.9844e-05	0.000163375					-2.02102	0.07041			-2.02102	0.58443
			1.98715e-05	0.000845258			1.98715e-05	0.000163663					-2.01502	0.06999			-2.01502	0.58467
			1.98989e-05	0.000847034			1.98989e-05	0.000163951					-2.00901	0.06956			-2.00901	0.58483
			1.99265e-05	0.000848812			1.99265e-05	0.00016424					-2.003	0.06913			-2.003	0.58491
			1.9954e-05	0.000850595			1.9954e-05	0.00016453					-1.997	0.06871			-1.997	0.58491
			1.99816e-05	0.000852381			1.99816e-05	0.000164819					-1.99099	0.06828			-1.99099	0.58483
			2.00092e-05	0.000854172			2.00092e-05	0.00016511					-1.98498	0.06785			-1.98498	0.58467
			2.00369e-05	0.000855966			2.00369e-05	0.000165401					-1.97898	0.06742			-1.97898	0.58443
			2.00646e-05	0.000857763			2.00646e-05	0.000165692					-1.97297	0.06698			-1.97297	0.5841
			2.00923e-05	0.000859565			2.00923e-05	0.000165984					-1.96697	0.06655			-1.96697	0.5837
			2.01201e-05	0.00086137			2.01201e-05	0.000166277					-1.96096	0.06612			-1.96096	0.58322
			2.01479e-05	0.000863179			2.01479e-05	0.00016657					-1.95495	0.06568			-1.95495	0.58266
			2.01758e-05	0.000864992			2.01758e-05	0.000166863					-1.94895	0.06525			-1.94895	0.58201
			2.02037e-05	0.000866808			2.02037e-05	0.000167157					-1.94294	0.06481			-1.94294	0.58129
			2.02316e-05	0.000868629			2.02316e-05	0.000167452					-1.93694	0.06438			-1.93694	0.58049
			2.02596e-05	0.000870453			2.02596e-05	0.000167747					-1.93093	0.06394			-1.93093	0.57961
			2.02876e-05	0.000872281			2.02876e-05	0.000168042					-1.92492	0.06351			-1.92492	0.57866
			2.03157e-05	0.000874113			2.03157e-05	0.000168338					-1.91892	0.06307			-1.91892	0.57762
			2.03437e-05	0.000875949			2.03437e-05	0.000168635					-1.91291	0.06263			-1.91291	0.57651
			2.03719e-05	0.000877788			2.03719e-05	0.000168932					-1.90691	0.06219			-1.90691	0.57532
			2.04e-05	0.000879632			2.04e-05	0.00016923					-1.9009	0.06176			-1.9009	0.57405
			2.04282e-05	0.000881479			2.04282e-05	0.000169528					-1.89489	0.06132			-1.89489	0.57271
			2.04565e-05	0.00088333			2.04565e-05	0.000169826					-1.88889	0.06088			-1.88889	0.57129
			2.04848e-05	0.000885185			2.04848e-05	0.000170126					-1.88288	0.06044			-1.88288	0.56979
			2.05131e-05	0.000887044			2.05131e-05	0.000170425					-1.87688	0.06			-1.87688	0.56822
			2.05415e-05	0.000888907			2.05415e-05	0.000170726					-1.87087	0.05956			-1.87087	0.56658
			2.05699e-05	0.000890774			2.05699e-05	0.000171027					-1.86486	0.05913			-1.86486	0.56487
			2.05983e-05	0.000892645			2.05983e-05	0.000171328					-1.85886	0.05869			-1.85886	0.56308
			2.06268e-05	0.000894519			2.06268e-05	0.00017163					-1.85285	0.05825			-1.85285	0.56122
			2.06553e-05	0.000896398			2.06553e-05	0.000171932					-1.84685	0.05781			-1.84685	0.55929
			2.06839e-05	0.00089828			2.06839e-05	0.000172235					-1.84084	0.05737			-1.84084	0.55729
			2.07125e-05	0.000900167			2.07125e-05	0.000172539					-1.83483	0.05694			-1.83483	0.55522
			2.07411e-05	0.000902057			2.07411e-05	0.000172843					-1.82883	0.0565			-1.82883	0.55308
			2.07698e-05	0.000903951			2.07698e-05	0.000173147					-1.82282	0.05606			-1.82282	0.55088
			2.07985e-05	0.00090585			2.07985e-05	0.000173452					-1.81682	0.05563			-1.81682	0.5486
			2.08272e-05	0.000907752			2.08272e-05	0.000173758					-1.81081	0.05519			-1.81081	0.54626
			2.0856e-05	0.000909658			2.0856e-05	0.000174064					-1.8048	0.05475			-1.8048	0.54386
			2.08849e-05	0.000911569			2.08849e-05	0.000174371					-1.7988	0.05432			-1.7988	0.54139
			2.09138e-05	0.000913483			2.09138e-05	0.000174678					-1.79279	0.05389			-1.79279	0.53886
			2.09427e-05	0.000915401			2.09427e-05	0.000174986					-1.78679	0.05345			-1.78679	0.53627
			2.09716e-05	0.000917324			2.09716e-05	0.000175294					-1.78078	0.05302			-1.78078	0.53362
			2.10006e-05	0.00091925			2.10006e-05	0.000175603					-1.77477	0.05259			-1.77477	0.5309
			2.10297e-05	0.000921181			2.10297e-05	0.000175912					-1.76877	0.05215			-1.76877	0.52813
			2.10587e-05	0.000923115			2.10587e-05	0.000176222					-1.76276	0.05172			-1.76276	0.5253
			2.10879e-05	0.000925054			2.10879e-05	0.000176533					-1.75676	0.05129			-1.75676	0.52241
			2.1117e-05	0.000926996			2.1117e-05	0.000176844					-1.75075	0.05086			-1.75075	0.51947
			2.11462e-05	0.000928943			2.11462e-05	0.000177155					-1.74474	0.05044			-1.74474	0.51647
			2.11754e-05	0.000930894			2.11754e-05	0.000177467					-1.73874	0.05001			-1.73874	0.51342
			2.12047e-05	0.000932849			2.12047e-05	0.00017778					-1.73273	0.04958			-1.73273	0.51031
			2.1234e-05	0.000934808			2.1234e-05	0.000178093					-1.72673	0.04916			-1.72673	0.50716
			2.12634e-05	0.000936771			2.12634e-05	0.000178407					-1.72072	0.04873			-1.72072	0.50395
			2.12928e-05	0.000938738			2.12928e-05	0.000178721					-1.71471	0.04831			-1.71471	0.5007
			2.13222e-05	0.000940709			2.13222e-05	0.000179036					-1.70871	0.04789			-1.70871	0.4974
			2.13517e-05	0.000942685			2.13517e-05	0.000179352					-1.7027	0.04747			-1.7027	0.49405
			2.13812e-05	0.000944664			2.13812e-05	0.000179668					-1.6967	0.04705			-1.6967	0.49066
			2.14108e-05	0.000946648			2.14108e-05	0.000179984					-1.69069	0.04663			-1.69069	0.48722
			2.14404e-05	0.000948636			2.14404e-05	0.000180301					-1.68468	0.04621			-1.68468	0.48374
			2.14701e-05	0.000950628			2.14701e-05	0.000180619					-1.67868	0.0458			-1.67868	0.48022
			2.14997e-05	0.000952624			2.14997e-05	0.000180937					-1.67267	0.04538			-1.67267	0.47666
			2.15295e-05	0.000954625			2.15295e-05	0.000181256					-1.66667	0.04497			-1.66667	0.47307
			2.15592e-05	0.00095663			2.15592e-05	0.000181575					-1.66066	0.04456			-1.66066	0.46943
			2.1589e-05	0.000958638			2.1589e-05	0.000181895					-1.65465	0.04415			-1.65465	0.46576
			2.16189e-05	0.000960652			2.16189e-05	0.000182216					-1.64865	0.04374			-1.64865	0.46205
			2.16488e-05	0.000962669			2.16488e-05	0.000182537					-1.64264	0.04333			-1.64264	0.45831
			2.16787e-05	0.00096469			2.16787e-05	0.000182859					-1.63664	0.04292			-1.63664	0.45453
			2.17087e-05	0.000966716			2.17087e-05	0.000183181					-1.63063	0.04252			-1.63063	0.45073
			2.17387e-05	0.000968746			2.17387e-05	0.000183503					-1.62462	0.04212			-1.62462	0.44689
			2.17688e-05	0.00097078			2.17688e-05	0.000183827					-1.61862	0.04171			-1.61862	0.44303
			2.17989e-05	0.000972819			2.17989e-05	0.000184151					-1.61261	0.04131			-1.61261	0.43914
			2.1829e-05	0.000974862			2.1829e-05	0.000184475					-1.60661	0.04092			-1.60661	0.43522
			2.18592e-05	0.000976909			2.18592e-05	0.0001848					-1.6006	0.04052			-1.6006	0.43128
			2.18894e-05	0.00097896			2.18894e-05	0.000185126					-1.59459	0.04013			-1.59459	0.42732
			2.19197e-05	0.000981016			2.19197e-05	0.000185452					-1.58859	0.03973			-1.58859	0.42333
			2.195e-05	0.000983076			2.195e-05	0.000185779					-1.58258	0.03934			-1.58258	0.41933
			2.19803e-05	0.000985141			2.19803e-05	0.000186106					-1.57658	0.03895			-1.57658	0.4153
			2.20107e-05	0.000987209			2.20107e-05	0.000186434					-1.57057	0.03856			-1.57057	0.41126
			2.20412e-05	0.000989282			2.20412e-05	0.000186762					-1.56456	0.03818			-1.56456	0.4072
			2.20716e-05	0.00099136			2.20716e-05	0.000187091					-1.55856	0.03779			-1.55856	0.40312
			2.21021e-05	0.000993441			2.21021e-05	0.000187421					-1.55255	0.03741			-1.55255	0.39903
			2.21327e-05	0.000995527			2.21327e-05	0.000187751					-1.54655	0.03703			-1.54655	0.39493
			2.21633e-05	0.000997618			2.21633e-05	0.000188082					-1.54054	0.03665			-1.54054	0.39081
			2.2194e-05	0.000999713			2.2194e-05	0.000188413					-1.53453	0.03628			-1.53453	0.38669
			2.22246e-05	0.001			2.22246e-05	0.000188745					-1.52853	0.0359			-1.52853	0.38255
			2.22554e-05	0.001			2.22554e-05	0.000189078					-1.52252	0.03553			-1.52252	0.37841
			2.22861e-05	0.00101			2.22861e-05	0.000189411					-1.51652	0.03516			-1.51652	0.37426
			2.2317e-05	0.00101			2.2317e-05	0.000189745					-1.51051	0.03479			-1.51051	0.37011
			2.23478e-05	0.00101			2.23478e-05	0.000190079					-1.5045	0.03442			-1.5045	0.36595
			2.23787e-05	0.00101			2.23787e-05	0.000190414					-1.4985	0.03406			-1.4985	0.36179
			2.24096e-05	0.00101			2.24096e-05	0.00019075					-1.49249	0.0337			-1.49249	0.35762
			2.24406e-05	0.00102			2.24406e-05	0.000191086					-1.48649	0.03334			-1.48649	0.35346
			2.24717e-05	0.00102			2.24717e-05	0.000191422					-1.48048	0.03298			-1.48048	0.3493
			2.25027e-05	0.00102			2.25027e-05	0.00019176					-1.47447	0.03262			-1.47447	0.34513
			2.25338e-05	0.00102			2.25338e-05	0.000192097					-1.46847	0.03227			-1.46847	0.34097
			2.2565e-05	0.00103			2.2565e-05	0.000192436					-1.46246	0.03192			-1.46246	0.33682
			2.25962e-05	0.00103			2.25962e-05	0.000192775					-1.45646	0.03157			-1.45646	0.33267
			2.26274e-05	0.00103			2.26274e-05	0.000193115					-1.45045	0.03122			-1.45045	0.32852
			2.26587e-05	0.00103			2.26587e-05	0.000193455					-1.44444	0.03088			-1.44444	0.32438
			2.26901e-05	0.00103			2.26901e-05	0.000193796					-1.43844	0.03053			-1.43844	0.32025
			2.27214e-05	0.00104			2.27214e-05	0.000194137					-1.43243	0.03019			-1.43243	0.31613
			2.27528e-05	0.00104			2.27528e-05	0.000194479					-1.42643	0.02985			-1.42643	0.31202
			2.27843e-05	0.00104			2.27843e-05	0.000194822					-1.42042	0.02952			-1.42042	0.30792
			2.28158e-05	0.00104			2.28158e-05	0.000195165					-1.41441	0.02918			-1.41441	0.30383
			2.28474e-05	0.00104			2.28474e-05	0.000195509					-1.40841	0.02885			-1.40841	0.29975
			2.28789e-05	0.00105			2.28789e-05	0.000195853					-1.4024	0.02852			-1.4024	0.29569
			2.29106e-05	0.00105			2.29106e-05	0.000196199					-1.3964	0.02819			-1.3964	0.29164
			2.29423e-05	0.00105			2.29423e-05	0.000196544					-1.39039	0.02787			-1.39039	0.28761
			2.2974e-05	0.00105			2.2974e-05	0.00019689					-1.38438	0.02754			-1.38438	0.2836
			2.30057e-05	0.00106			2.30057e-05	0.000197237					-1.37838	0.02722			-1.37838	0.2796
			2.30375e-05	0.00106			2.30375e-05	0.000197585					-1.37237	0.02691			-1.37237	0.27562
			2.30694e-05	0.00106			2.30694e-05	0.000197933					-1.36637	0.02659			-1.36637	0.27166
			2.31013e-05	0.00106			2.31013e-05	0.000198282					-1.36036	0.02628			-1.36036	0.26772
			2.31332e-05	0.00106			2.31332e-05	0.000198631					-1.35435	0.02596			-1.35435	0.2638
			2.31652e-05	0.00107			2.31652e-05	0.000198981					-1.34835	0.02565			-1.34835	0.25991
			2.31973e-05	0.00107			2.31973e-05	0.000199332					-1.34234	0.02535			-1.34234	0.25603
			2.32293e-05	0.00107			2.32293e-05	0.000199683					-1.33634	0.02504			-1.33634	0.25218
			2.32614e-05	0.00107			2.32614e-05	0.000200035					-1.33033	0.02474			-1.33033	0.24835
			2.32936e-05	0.00108			2.32936e-05	0.000200387					-1.32432	0.02444			-1.32432	0.24455
			2.33258e-05	0.00108			2.33258e-05	0.00020074					-1.31832	0.02414			-1.31832	0.24077
			2.33581e-05	0.00108			2.33581e-05	0.000201094					-1.31231	0.02385			-1.31231	0.23702
			2.33904e-05	0.00108			2.33904e-05	0.000201448					-1.30631	0.02356			-1.30631	0.23329
			2.34227e-05	0.00108			2.34227e-05	0.000201803					-1.3003	0.02327			-1.3003	0.22959
			2.34551e-05	0.00109			2.34551e-05	0.000202159					-1.29429	0.02298			-1.29429	0.22592
			2.34875e-05	0.00109			2.34875e-05	0.000202515					-1.28829	0.02269			-1.28829	0.22227
			2.352e-05	0.00109			2.352e-05	0.000202872					-1.28228	0.02241			-1.28228	0.21866
			2.35525e-05	0.00109			2.35525e-05	0.000203229					-1.27628	0.02213			-1.27628	0.21507
			2.35851e-05	0.0011			2.35851e-05	0.000203587					-1.27027	0.02185			-1.27027	0.21152
			2.36177e-05	0.0011			2.36177e-05	0.000203946					-1.26426	0.02157			-1.26426	0.20799
			2.36503e-05	0.0011			2.36503e-05	0.000204305					-1.25826	0.0213			-1.25826	0.20449
			2.3683e-05	0.0011			2.3683e-05	0.000204665					-1.25225	0.02103			-1.25225	0.20103
			2.37158e-05	0.00111			2.37158e-05	0.000205026					-1.24625	0.02076			-1.24625	0.1976
			2.37486e-05	0.00111			2.37486e-05	0.000205387					-1.24024	0.02049			-1.24024	0.19419
			2.37814e-05	0.00111			2.37814e-05	0.000205749					-1.23423	0.02023			-1.23423	0.19083
			2.38143e-05	0.00111			2.38143e-05	0.000206111					-1.22823	0.01996			-1.22823	0.18749
			2.38472e-05	0.00111			2.38472e-05	0.000206474					-1.22222	0.01971			-1.22222	0.18419
			2.38802e-05	0.00112			2.38802e-05	0.000206838					-1.21622	0.01945			-1.21622	0.18092
			2.39132e-05	0.00112			2.39132e-05	0.000207203					-1.21021	0.01919			-1.21021	0.17768
			2.39463e-05	0.00112			2.39463e-05	0.000207568					-1.2042	0.01894			-1.2042	0.17448
			2.39794e-05	0.00112			2.39794e-05	0.000207933					-1.1982	0.01869			-1.1982	0.17131
			2.40125e-05	0.00113			2.40125e-05	0.0002083					-1.19219	0.01844			-1.19219	0.16817
			2.40457e-05	0.00113			2.40457e-05	0.000208667					-1.18619	0.0182			-1.18619	0.16507
			2.4079e-05	0.00113			2.4079e-05	0.000209034					-1.18018	0.01795			-1.18018	0.16201
			2.41123e-05	0.00113			2.41123e-05	0.000209403					-1.17417	0.01771			-1.17417	0.15898
			2.41456e-05	0.00114			2.41456e-05	0.000209772					-1.16817	0.01747			-1.16817	0.15598
			2.4179e-05	0.00114			2.4179e-05	0.000210141					-1.16216	0.01724			-1.16216	0.15302
			2.42124e-05	0.00114			2.42124e-05	0.000210511					-1.15616	0.017			-1.15616	0.1501
			2.42459e-05	0.00114			2.42459e-05	0.000210882					-1.15015	0.01677			-1.15015	0.14721
			2.42794e-05	0.00115			2.42794e-05	0.000211254					-1.14414	0.01654			-1.14414	0.14436
			2.4313e-05	0.00115			2.4313e-05	0.000211626					-1.13814	0.01631			-1.13814	0.14154
			2.43466e-05	0.00115			2.43466e-05	0.000211999					-1.13213	0.01609			-1.13213	0.13876
			2.43803e-05	0.00115			2.43803e-05	0.000212372					-1.12613	0.01586			-1.12613	0.13602
			2.4414e-05	0.00116			2.4414e-05	0.000212747					-1.12012	0.01564			-1.12012	0.13331
			2.44477e-05	0.00116			2.44477e-05	0.000213121					-1.11411	0.01542			-1.11411	0.13063
			2.44815e-05	0.00116			2.44815e-05	0.000213497					-1.10811	0.01521			-1.10811	0.128
			2.45154e-05	0.00116			2.45154e-05	0.000213873					-1.1021	0.01499			-1.1021	0.12539
			2.45493e-05	0.00117			2.45493e-05	0.00021425					-1.0961	0.01478			-1.0961	0.12283
			2.45832e-05	0.00117			2.45832e-05	0.000214627					-1.09009	0.01457			-1.09009	0.1203
			2.46172e-05	0.00117			2.46172e-05	0.000215006					-1.08408	0.01437			-1.08408	0.11781
			2.46513e-05	0.00117			2.46513e-05	0.000215384					-1.07808	0.01416			-1.07808	0.11535
			2.46853e-05	0.00117			2.46853e-05	0.000215764					-1.07207	0.01396			-1.07207	0.11293
			2.47195e-05	0.00118			2.47195e-05	0.000216144					-1.06607	0.01376			-1.06607	0.11054
			2.47537e-05	0.00118			2.47537e-05	0.000216525					-1.06006	0.01356			-1.06006	0.10819
			2.47879e-05	0.00118			2.47879e-05	0.000216906					-1.05405	0.01336			-1.05405	0.10587
			2.48222e-05	0.00118			2.48222e-05	0.000217288					-1.04805	0.01317			-1.04805	0.10359
			2.48565e-05	0.00119			2.48565e-05	0.000217671					-1.04204	0.01298			-1.04204	0.10135
			2.48908e-05	0.00119			2.48908e-05	0.000218055					-1.03604	0.01279			-1.03604	0.09914
			2.49253e-05	0.00119			2.49253e-05	0.000218439					-1.03003	0.0126			-1.03003	0.09696
			2.49597e-05	0.00119			2.49597e-05	0.000218824					-1.02402	0.01241			-1.02402	0.09482
			2.49942e-05	0.0012			2.49942e-05	0.000219209					-1.01802	0.01223			-1.01802	0.09271
			2.50288e-05	0.0012			2.50288e-05	0.000219596					-1.01201	0.01205			-1.01201	0.09064
			2.50634e-05	0.0012			2.50634e-05	0.000219982					-1.00601	0.01187			-1.00601	0.08861
			2.5098e-05	0.0012			2.5098e-05	0.00022037					-1	0.01169			-1	0.0866
			2.51328e-05	0.00121			2.51328e-05	0.000220758					-0.99399	0.01151			-0.99399	0.08463
			2.51675e-05	0.00121			2.51675e-05	0.000221147					-0.98799	0.01134			-0.98799	0.08269
			2.52023e-05	0.00121			2.52023e-05	0.000221537					-0.98198	0.01117			-0.98198	0.08079
			2.52371e-05	0.00122			2.52371e-05	0.000221927					-0.97598	0.011			-0.97598	0.07892
			2.5272e-05	0.00122			2.5272e-05	0.000222318					-0.96997	0.01083			-0.96997	0.07708
			2.5307e-05	0.00122			2.5307e-05	0.00022271					-0.96396	0.01067			-0.96396	0.07528
			2.5342e-05	0.00122			2.5342e-05	0.000223102					-0.95796	0.0105			-0.95796	0.0735
			2.5377e-05	0.00123			2.5377e-05	0.000223495					-0.95195	0.01034			-0.95195	0.07176
			2.54121e-05	0.00123			2.54121e-05	0.000223889					-0.94595	0.01018			-0.94595	0.07005
			2.54472e-05	0.00123			2.54472e-05	0.000224284					-0.93994	0.01002			-0.93994	0.06837
			2.54824e-05	0.00123			2.54824e-05	0.000224679					-0.93393	0.00987			-0.93393	0.06673
			2.55177e-05	0.00124			2.55177e-05	0.000225075					-0.92793	0.00972			-0.92793	0.06511
			2.55529e-05	0.00124			2.55529e-05	0.000225471					-0.92192	0.00956			-0.92192	0.06352
			2.55883e-05	0.00124			2.55883e-05	0.000225868					-0.91592	0.00941			-0.91592	0.06197
			2.56236e-05	0.00124			2.56236e-05	0.000226266					-0.90991	0.00926			-0.90991	0.06044
			2.56591e-05	0.00125			2.56591e-05	0.000226665					-0.9039	0.00912			-0.9039	0.05894
			2.56945e-05	0.00125			2.56945e-05	0.000227064					-0.8979	0.00897			-0.8979	0.05747
			2.57301e-05	0.00125			2.57301e-05	0.000227464					-0.89189	0.00883			-0.89189	0.05604
			2.57657e-05	0.00125			2.57657e-05	0.000227865					-0.88589	0.00869			-0.88589	0.05462
			2.58013e-05	0.00126			2.58013e-05	0.000228267					-0.87988	0.00855			-0.87988	0.05324
			2.58369e-05	0.00126			2.58369e-05	0.000228669					-0.87387	0.00841			-0.87387	0.05189
			2.58727e-05	0.00126			2.58727e-05	0.000229072					-0.86787	0.00828			-0.86787	0.05056
			2.59084e-05	0.00126			2.59084e-05	0.000229475					-0.86186	0.00814			-0.86186	0.04926
			2.59443e-05	0.00127			2.59443e-05	0.000229879					-0.85586	0.00801			-0.85586	0.04799
			2.59801e-05	0.00127			2.59801e-05	0.000230284					-0.84985	0.00788			-0.84985	0.04674
			2.60161e-05	0.00127			2.60161e-05	0.00023069					-0.84384	0.00775			-0.84384	0.04552
			2.6052e-05	0.00128			2.6052e-05	0.000231097					-0.83784	0.00763			-0.83784	0.04433
			2.60881e-05	0.00128			2.60881e-05	0.000231504					-0.83183	0.0075			-0.83183	0.04316
			2.61241e-05	0.00128			2.61241e-05	0.000231912					-0.82583	0.00738			-0.82583	0.04201
			2.61602e-05	0.00128			2.61602e-05	0.00023232					-0.81982	0.00726			-0.81982	0.04089
			2.61964e-05	0.00129			2.61964e-05	0.00023273					-0.81381	0.00713			-0.81381	0.0398
			2.62326e-05	0.00129			2.62326e-05	0.00023314					-0.80781	0.00702			-0.80781	0.03873
			2.62689e-05	0.00129			2.62689e-05	0.00023355					-0.8018	0.0069			-0.8018	0.03768
			2.63052e-05	0.00129			2.63052e-05	0.000233962					-0.7958	0.00678			-0.7958	0.03665
			2.63416e-05	0.0013			2.63416e-05	0.000234374					-0.78979	0.00667			-0.78979	0.03565
			2.6378e-05	0.0013			2.6378e-05	0.000234787					-0.78378	0.00656			-0.78378	0.03467
			2.64145e-05	0.0013			2.64145e-05	0.000235201					-0.77778	0.00645			-0.77778	0.03372
			2.6451e-05	0.0013			2.6451e-05	0.000235615					-0.77177	0.00634			-0.77177	0.03278
			2.64876e-05	0.00131			2.64876e-05	0.00023603					-0.76577	0.00623			-0.76577	0.03187
			2.65242e-05	0.00131			2.65242e-05	0.000236446					-0.75976	0.00612			-0.75976	0.03098
			2.65609e-05	0.00131			2.65609e-05	0.000236862					-0.75375	0.00602			-0.75375	0.03011
			2.65976e-05	0.00132			2.65976e-05	0.00023728					-0.74775	0.00591			-0.74775	0.02926
			2.66344e-05	0.00132			2.66344e-05	0.000237698					-0.74174	0.00581			-0.74174	0.02843
			2.66712e-05	0.00132			2.66712e-05	0.000238117					-0.73574	0.00571			-0.73574	0.02761
			2.67081e-05	0.00132			2.67081e-05	0.000238536					-0.72973	0.00561			-0.72973	0.02682
			2.6745e-05	0.00133			2.6745e-05	0.000238956					-0.72372	0.00552			-0.72372	0.02605
			2.6782e-05	0.00133			2.6782e-05	0.000239377					-0.71772	0.00542			-0.71772	0.0253
			2.6819e-05	0.00133			2.6819e-05	0.000239799					-0.71171	0.00533			-0.71171	0.02456
			2.68561e-05	0.00134			2.68561e-05	0.000240222					-0.70571	0.00523			-0.70571	0.02385
			2.68932e-05	0.00134			2.68932e-05	0.000240645					-0.6997	0.00514			-0.6997	0.02315
			2.69304e-05	0.00134			2.69304e-05	0.000241069					-0.69369	0.00505			-0.69369	0.02246
			2.69676e-05	0.00134			2.69676e-05	0.000241494					-0.68769	0.00496			-0.68769	0.0218
			2.70049e-05	0.00135			2.70049e-05	0.000241919					-0.68168	0.00487			-0.68168	0.02115
			2.70423e-05	0.00135			2.70423e-05	0.000242345					-0.67568	0.00479			-0.67568	0.02052
			2.70797e-05	0.00135			2.70797e-05	0.000242772					-0.66967	0.0047			-0.66967	0.0199
			2.71171e-05	0.00136			2.71171e-05	0.0002432					-0.66366	0.00462			-0.66366	0.0193
			2.71546e-05	0.00136			2.71546e-05	0.000243628					-0.65766	0.00453			-0.65766	0.01872
			2.71921e-05	0.00136			2.71921e-05	0.000244058					-0.65165	0.00445			-0.65165	0.01815
			2.72297e-05	0.00136			2.72297e-05	0.000244488					-0.64565	0.00437			-0.64565	0.0176
			2.72674e-05	0.00137			2.72674e-05	0.000244918					-0.63964	0.00429			-0.63964	0.01706
			2.73051e-05	0.00137			2.73051e-05	0.00024535					-0.63363	0.00421			-0.63363	0.01653
			2.73428e-05	0.00137			2.73428e-05	0.000245782					-0.62763	0.00414			-0.62763	0.01602
			2.73806e-05	0.00138			2.73806e-05	0.000246215					-0.62162	0.00406			-0.62162	0.01552
			2.74185e-05	0.00138			2.74185e-05	0.000246649					-0.61562	0.00399			-0.61562	0.01504
			2.74564e-05	0.00138			2.74564e-05	0.000247083					-0.60961	0.00391			-0.60961	0.01457
			2.74944e-05	0.00138			2.74944e-05	0.000247519					-0.6036	0.00384			-0.6036	0.01411
			2.75324e-05	0.00139			2.75324e-05	0.000247955					-0.5976	0.00377			-0.5976	0.01366
			2.75705e-05	0.00139			2.75705e-05	0.000248392					-0.59159	0.0037			-0.59159	0.01323
			2.76086e-05	0.00139			2.76086e-05	0.000248829					-0.58559	0.00363			-0.58559	0.01281
			2.76468e-05	0.0014			2.76468e-05	0.000249268					-0.57958	0.00356			-0.57958	0.0124
			2.7685e-05	0.0014			2.7685e-05	0.000249707					-0.57357	0.0035			-0.57357	0.012
			2.77233e-05	0.0014			2.77233e-05	0.000250147					-0.56757	0.00343			-0.56757	0.01161
			2.77616e-05	0.0014			2.77616e-05	0.000250587					-0.56156	0.00337			-0.56156	0.01124
			2.78e-05	0.00141			2.78e-05	0.000251029					-0.55556	0.0033			-0.55556	0.01087
			2.78384e-05	0.00141			2.78384e-05	0.000251471					-0.54955	0.00324			-0.54955	0.01052
			2.78769e-05	0.00141			2.78769e-05	0.000251914					-0.54354	0.00318			-0.54354	0.01017
			2.79154e-05	0.00142			2.79154e-05	0.000252358					-0.53754	0.00312			-0.53754	0.00984
			2.7954e-05	0.00142			2.7954e-05	0.000252803					-0.53153	0.00306			-0.53153	0.00951
			2.79927e-05	0.00142			2.79927e-05	0.000253248					-0.52553	0.003			-0.52553	0.00919
			2.80314e-05	0.00142			2.80314e-05	0.000253694					-0.51952	0.00294			-0.51952	0.00889
			2.80702e-05	0.00143			2.80702e-05	0.000254141					-0.51351	0.00289			-0.51351	0.00859
			2.8109e-05	0.00143			2.8109e-05	0.000254589					-0.50751	0.00283			-0.50751	0.0083
			2.81478e-05	0.00143			2.81478e-05	0.000255037					-0.5015	0.00278			-0.5015	0.00802
			2.81868e-05	0.00144			2.81868e-05	0.000255487					-0.4955	0.00272			-0.4955	0.00775
			2.82257e-05	0.00144			2.82257e-05	0.000255937					-0.48949	0.00267			-0.48949	0.00749
			2.82647e-05	0.00144			2.82647e-05	0.000256388					-0.48348	0.00262			-0.48348	0.00723
			2.83038e-05	0.00145			2.83038e-05	0.000256839					-0.47748	0.00257			-0.47748	0.00698
			2.8343e-05	0.00145			2.8343e-05	0.000257292					-0.47147	0.00252			-0.47147	0.00674
			2.83822e-05	0.00145			2.83822e-05	0.000257745					-0.46547	0.00247			-0.46547	0.00651
			2.84214e-05	0.00146			2.84214e-05	0.000258199					-0.45946	0.00242			-0.45946	0.00628
			2.84607e-05	0.00146			2.84607e-05	0.000258654					-0.45345	0.00237			-0.45345	0.00607
			2.85e-05	0.00146			2.85e-05	0.00025911					-0.44745	0.00232			-0.44745	0.00585
			2.85394e-05	0.00146			2.85394e-05	0.000259566					-0.44144	0.00228			-0.44144	0.00565
			2.85789e-05	0.00147			2.85789e-05	0.000260024					-0.43544	0.00223			-0.43544	0.00545
			2.86184e-05	0.00147			2.86184e-05	0.000260482					-0.42943	0.00219			-0.42943	0.00526
			2.8658e-05	0.00147			2.8658e-05	0.000260941					-0.42342	0.00215			-0.42342	0.00507
			2.86976e-05	0.00148			2.86976e-05	0.0002614					-0.41742	0.0021			-0.41742	0.00489
			2.87373e-05	0.00148			2.87373e-05	0.000261861					-0.41141	0.00206			-0.41141	0.00472
			2.8777e-05	0.00148			2.8777e-05	0.000262322					-0.40541	0.00202			-0.40541	0.00455
			2.88168e-05	0.00149			2.88168e-05	0.000262785					-0.3994	0.00198			-0.3994	0.00438
			2.88567e-05	0.00149			2.88567e-05	0.000263247					-0.39339	0.00194			-0.39339	0.00422
			2.88966e-05	0.00149			2.88966e-05	0.000263711					-0.38739	0.0019			-0.38739	0.00407
			2.89365e-05	0.0015			2.89365e-05	0.000264176					-0.38138	0.00186			-0.38138	0.00392
			2.89765e-05	0.0015			2.89765e-05	0.000264641					-0.37538	0.00182			-0.37538	0.00378
			2.90166e-05	0.0015			2.90166e-05	0.000265108					-0.36937	0.00178			-0.36937	0.00364
			2.90567e-05	0.0015			2.90567e-05	0.000265575					-0.36336	0.00175			-0.36336	0.00351
			2.90969e-05	0.00151			2.90969e-05	0.000266042					-0.35736	0.00171			-0.35736	0.00338
			2.91371e-05	0.00151			2.91371e-05	0.000266511					-0.35135	0.00168			-0.35135	0.00325
			2.91774e-05	0.00151			2.91774e-05	0.000266981					-0.34535	0.00164			-0.34535	0.00313
			2.92177e-05	0.00152			2.92177e-05	0.000267451					-0.33934	0.00161			-0.33934	0.00302
			2.92581e-05	0.00152			2.92581e-05	0.000267922					-0.33333	0.00157			-0.33333	0.0029
			2.92986e-05	0.00152			2.92986e-05	0.000268394					-0.32733	0.00154			-0.32733	0.00279
			2.93391e-05	0.00153			2.93391e-05	0.000268867					-0.32132	0.00151			-0.32132	0.00269
			2.93797e-05	0.00153			2.93797e-05	0.000269341					-0.31532	0.00148			-0.31532	0.00259
			2.94203e-05	0.00153			2.94203e-05	0.000269815					-0.30931	0.00145			-0.30931	0.00249
			2.9461e-05	0.00154			2.9461e-05	0.000270291					-0.3033	0.00142			-0.3033	0.00239
			2.95017e-05	0.00154			2.95017e-05	0.000270767					-0.2973	0.00139			-0.2973	0.0023
			2.95425e-05	0.00154			2.95425e-05	0.000271244					-0.29129	0.00136			-0.29129	0.00221
			2.95833e-05	0.00155			2.95833e-05	0.000271722					-0.28529	0.00133			-0.28529	0.00213
			2.96242e-05	0.00155			2.96242e-05	0.0002722					-0.27928	0.0013			-0.27928	0.00205
			2.96652e-05	0.00155			2.96652e-05	0.00027268					-0.27327	0.00127			-0.27327	0.00197
			2.97062e-05	0.00156			2.97062e-05	0.00027316					-0.26727	0.00125			-0.26727	0.00189
			2.97473e-05	0.00156			2.97473e-05	0.000273642					-0.26126	0.00122			-0.26126	0.00182
			2.97884e-05	0.00156			2.97884e-05	0.000274124					-0.25526	0.00119			-0.25526	0.00174
			2.98296e-05	0.00157			2.98296e-05	0.000274607					-0.24925	0.00117			-0.24925	0.00168
			2.98708e-05	0.00157			2.98708e-05	0.00027509					-0.24324	0.00114			-0.24324	0.00161
			2.99121e-05	0.00157			2.99121e-05	0.000275575					-0.23724	0.00112			-0.23724	0.00155
			2.99535e-05	0.00158			2.99535e-05	0.000276061					-0.23123	0.00109			-0.23123	0.00149
			2.99949e-05	0.00158			2.99949e-05	0.000276547					-0.22523	0.00107			-0.22523	0.00143
			3.00364e-05	0.00158			3.00364e-05	0.000277034					-0.21922	0.00105			-0.21922	0.00137
			3.00779e-05	0.00159			3.00779e-05	0.000277522					-0.21321	0.00102			-0.21321	0.00131
			3.01195e-05	0.00159			3.01195e-05	0.000278011					-0.20721	0.001			-0.20721	0.00126
			3.01612e-05	0.00159			3.01612e-05	0.000278501					-0.2012	0.000978564			-0.2012	0.00121
			3.02029e-05	0.0016			3.02029e-05	0.000278992					-0.1952	0.000957054			-0.1952	0.00116
			3.02446e-05	0.0016			3.02446e-05	0.000279483					-0.18919	0.000935967			-0.18919	0.00111
			3.02864e-05	0.0016			3.02864e-05	0.000279975					-0.18318	0.000915296			-0.18318	0.00107
			3.03283e-05	0.00161			3.03283e-05	0.000280469					-0.17718	0.000895034			-0.17718	0.00102
			3.03702e-05	0.00161			3.03702e-05	0.000280963					-0.17117	0.000875174			-0.17117	0.000982873
			3.04122e-05	0.00161			3.04122e-05	0.000281458					-0.16517	0.000855708			-0.16517	0.000942417
			3.04543e-05	0.00162			3.04543e-05	0.000281954					-0.15916	0.000836631			-0.15916	0.000903503
			3.04964e-05	0.00162			3.04964e-05	0.00028245					-0.15315	0.000817936			-0.15315	0.000866076
			3.05386e-05	0.00162			3.05386e-05	0.000282948					-0.14715	0.000799615			-0.14715	0.000830085
			3.05808e-05	0.00163			3.05808e-05	0.000283446					-0.14114	0.000781663			-0.14114	0.00079548
			3.06231e-05	0.00163			3.06231e-05	0.000283946					-0.13514	0.000764074			-0.13514	0.000762213
			3.06654e-05	0.00163			3.06654e-05	0.000284446					-0.12913	0.00074684			-0.12913	0.000730236
			3.07078e-05	0.00164			3.07078e-05	0.000284947					-0.12312	0.000729956			-0.12312	0.000699504
			3.07503e-05	0.00164			3.07503e-05	0.000285449					-0.11712	0.000713416			-0.11712	0.000669974
			3.07928e-05	0.00164			3.07928e-05	0.000285952					-0.11111	0.000697214			-0.11111	0.000641601
			3.08354e-05	0.00165			3.08354e-05	0.000286456					-0.10511	0.000681343			-0.10511	0.000614346
			3.0878e-05	0.00165			3.0878e-05	0.00028696					-0.0991	0.000665797			-0.0991	0.000588167
			3.09207e-05	0.00165			3.09207e-05	0.000287466					-0.09309	0.000650572			-0.09309	0.000563026
			3.09634e-05	0.00166			3.09634e-05	0.000287972					-0.08709	0.000635661			-0.08709	0.000538886
			3.10062e-05	0.00166			3.10062e-05	0.00028848					-0.08108	0.000621058			-0.08108	0.000515709
			3.10491e-05	0.00166			3.10491e-05	0.000288988					-0.07508	0.000606759			-0.07508	0.000493461
			3.1092e-05	0.00167			3.1092e-05	0.000289497					-0.06907	0.000592757			-0.06907	0.000472108
			3.1135e-05	0.00167			3.1135e-05	0.000290007					-0.06306	0.000579047			-0.06306	0.000451617
			3.11781e-05	0.00167			3.11781e-05	0.000290518					-0.05706	0.000565625			-0.05706	0.000431956
			3.12212e-05	0.00168			3.12212e-05	0.00029103					-0.05105	0.000552483			-0.05105	0.000413093
			3.12644e-05	0.00168			3.12644e-05	0.000291543					-0.04505	0.000539619			-0.04505	0.000395
			3.13076e-05	0.00169			3.13076e-05	0.000292056					-0.03904	0.000527026			-0.03904	0.000377648
			3.13509e-05	0.00169			3.13509e-05	0.000292571					-0.03303	0.000514699			-0.03303	0.000361007
			3.13942e-05	0.00169			3.13942e-05	0.000293086					-0.02703	0.000502634			-0.02703	0.000345053
			3.14376e-05	0.0017			3.14376e-05	0.000293602					-0.02102	0.000490825			-0.02102	0.000329758
			3.14811e-05	0.0017			3.14811e-05	0.00029412					-0.01502	0.000479268			-0.01502	0.000315098
			3.15246e-05	0.0017			3.15246e-05	0.000294638					-0.00901	0.000467958			-0.00901	0.000301048
			3.15682e-05	0.00171			3.15682e-05	0.000295157					-0.003	0.000456891			-0.003	0.000287585
			3.16119e-05	0.00171			3.16119e-05	0.000295677					0.003	0.000446062			0.003	0.000274686
			3.16556e-05	0.00171			3.16556e-05	0.000296198					0.00901	0.000435466			0.00901	0.000262329
			3.16993e-05	0.00172			3.16993e-05	0.00029672					0.01502	0.000425099			0.01502	0.000250494
			3.17432e-05	0.00172			3.17432e-05	0.000297242					0.02102	0.000414957			0.02102	0.00023916
			3.1787e-05	0.00172			3.1787e-05	0.000297766					0.02703	0.000405035			0.02703	0.000228307
			3.1831e-05	0.00173			3.1831e-05	0.000298291					0.03303	0.00039533			0.03303	0.000217916
			3.1875e-05	0.00173			3.1875e-05	0.000298816					0.03904	0.000385836			0.03904	0.00020797
			3.19191e-05	0.00174			3.19191e-05	0.000299343					0.04505	0.00037655			0.04505	0.000198451
			3.19632e-05	0.00174			3.19632e-05	0.00029987					0.05105	0.000367468			0.05105	0.000189341
			3.20074e-05	0.00174			3.20074e-05	0.000300398					0.05706	0.000358586			0.05706	0.000180624
			3.20517e-05	0.00175			3.20517e-05	0.000300927					0.06306	0.0003499			0.06306	0.000172285
			3.2096e-05	0.00175			3.2096e-05	0.000301458					0.06907	0.000341406			0.06907	0.000164308
			3.21404e-05	0.00175			3.21404e-05	0.000301989					0.07508	0.000333101			0.07508	0.000156679
			3.21848e-05	0.00176			3.21848e-05	0.000302521					0.08108	0.00032498			0.08108	0.000149384
			3.22293e-05	0.00176			3.22293e-05	0.000303054					0.08709	0.00031704			0.08709	0.000142409
			3.22739e-05	0.00176			3.22739e-05	0.000303587					0.09309	0.000309278			0.09309	0.00013574
			3.23185e-05	0.00177			3.23185e-05	0.000304122					0.0991	0.00030169			0.0991	0.000129367
			3.23632e-05	0.00177			3.23632e-05	0.000304658					0.10511	0.000294272			0.10511	0.000123275
			3.24079e-05	0.00178			3.24079e-05	0.000305195					0.11111	0.000287021			0.11111	0.000117454
			3.24527e-05	0.00178			3.24527e-05	0.000305732					0.11712	0.000279934			0.11712	0.000111893
			3.24976e-05	0.00178			3.24976e-05	0.000306271					0.12312	0.000273008			0.12312	0.00010658
			3.25425e-05	0.00179			3.25425e-05	0.000306811					0.12913	0.000266238			0.12913	0.000101505
			3.25875e-05	0.00179			3.25875e-05	0.000307351					0.13514	0.000259623			0.13514	9.66589e-05
			3.26326e-05	0.00179			3.26326e-05	0.000307893					0.14114	0.000253158			0.14114	9.20313e-05
			3.26777e-05	0.0018			3.26777e-05	0.000308435					0.14715	0.000246841			0.14715	8.76132e-05
			3.27229e-05	0.0018			3.27229e-05	0.000308978					0.15315	0.000240669			0.15315	8.33957e-05
			3.27681e-05	0.00181			3.27681e-05	0.000309523					0.15916	0.000234639			0.15916	7.93703e-05
			3.28134e-05	0.00181			3.28134e-05	0.000310068					0.16517	0.000228748			0.16517	7.55288e-05
			3.28588e-05	0.00181			3.28588e-05	0.000310614					0.17117	0.000222992			0.17117	7.18633e-05
			3.29042e-05	0.00182			3.29042e-05	0.000311161					0.17718	0.00021737			0.17718	6.83662e-05
			3.29497e-05	0.00182			3.29497e-05	0.00031171					0.18318	0.000211879			0.18318	6.50304e-05
			3.29953e-05	0.00182			3.29953e-05	0.000312259					0.18919	0.000206515			0.18919	6.18489e-05
			3.30409e-05	0.00183			3.30409e-05	0.000312809					0.1952	0.000201276			0.1952	5.88148e-05
			3.30866e-05	0.00183			3.30866e-05	0.00031336					0.2012	0.000196159			0.2012	5.59219e-05
			3.31323e-05	0.00184			3.31323e-05	0.000313912					0.20721	0.000191163			0.20721	5.3164e-05
			3.31781e-05	0.00184			3.31781e-05	0.000314465					0.21321	0.000186283			0.21321	5.05351e-05
			3.3224e-05	0.00184			3.3224e-05	0.000315019					0.21922	0.000181519			0.21922	4.80296e-05
			3.327e-05	0.00185			3.327e-05	0.000315574					0.22523	0.000176867			0.22523	4.5642e-05
			3.3316e-05	0.00185			3.3316e-05	0.00031613					0.23123	0.000172325			0.23123	4.33672e-05
			3.3362e-05	0.00186			3.3362e-05	0.000316687					0.23724	0.00016789			0.23724	4.12e-05
			3.34081e-05	0.00186			3.34081e-05	0.000317245					0.24324	0.000163561			0.24324	3.91358e-05
			3.34543e-05	0.00186			3.34543e-05	0.000317804					0.24925	0.000159336			0.24925	3.71698e-05
			3.35006e-05	0.00187			3.35006e-05	0.000318363					0.25526	0.000155211			0.25526	3.52977e-05
			3.35469e-05	0.00187			3.35469e-05	0.000318924					0.26126	0.000151184			0.26126	3.35154e-05
			3.35933e-05	0.00188			3.35933e-05	0.000319486					0.26727	0.000147255			0.26727	3.18186e-05
			3.36397e-05	0.00188			3.36397e-05	0.000320049					0.27327	0.00014342			0.27327	3.02035e-05
			3.36863e-05	0.00188			3.36863e-05	0.000320613					0.27928	0.000139677			0.27928	2.86665e-05
			3.37328e-05	0.00189			3.37328e-05	0.000321178					0.28529	0.000136025			0.28529	2.7204e-05
			3.37795e-05	0.00189			3.37795e-05	0.000321743					0.29129	0.000132461			0.29129	2.58125e-05
			3.38262e-05	0.0019			3.38262e-05	0.00032231					0.2973	0.000128983			0.2973	2.44888e-05
			3.38729e-05	0.0019			3.38729e-05	0.000322878					0.3033	0.000125591			0.3033	2.32298e-05
			3.39198e-05	0.0019			3.39198e-05	0.000323447					0.30931	0.00012228			0.30931	2.20325e-05
			3.39667e-05	0.00191			3.39667e-05	0.000324017					0.31532	0.000119051			0.31532	2.0894e-05
			3.40136e-05	0.00191			3.40136e-05	0.000324587					0.32132	0.000115901			0.32132	1.98116e-05
			3.40607e-05	0.00192			3.40607e-05	0.000325159					0.32733	0.000112828			0.32733	1.87827e-05
			3.41078e-05	0.00192			3.41078e-05	0.000325732					0.33333	0.000109831			0.33333	1.78048e-05
			3.41549e-05	0.00192			3.41549e-05	0.000326306					0.33934	0.000106908			0.33934	1.68755e-05
			3.42021e-05	0.00193			3.42021e-05	0.000326881					0.34535	0.000104057			0.34535	1.59925e-05
			3.42494e-05	0.00193			3.42494e-05	0.000327457					0.35135	0.000101276			0.35135	1.51536e-05
			3.42968e-05	0.00194			3.42968e-05	0.000328033					0.35736	9.85651e-05			0.35736	1.43567e-05
			3.43442e-05	0.00194			3.43442e-05	0.000328611					0.36336	9.59212e-05			0.36336	1.35998e-05
			3.43917e-05	0.00194			3.43917e-05	0.00032919					0.36937	9.33432e-05			0.36937	1.28811e-05
			3.44393e-05	0.00195			3.44393e-05	0.00032977					0.37538	9.08297e-05			0.37538	1.21987e-05
			3.44869e-05	0.00195			3.44869e-05	0.000330351					0.38138	8.83791e-05			0.38138	1.15508e-05
			3.45346e-05	0.00196			3.45346e-05	0.000330933					0.38739	8.59901e-05			0.38739	1.09359e-05
			3.45823e-05	0.00196			3.45823e-05	0.000331516					0.39339	8.36612e-05			0.39339	1.03522e-05
			3.46301e-05	0.00196			3.46301e-05	0.0003321					0.3994	8.1391e-05			0.3994	9.79835e-06
			3.4678e-05	0.00197			3.4678e-05	0.000332685					0.40541	7.91782e-05			0.40541	9.27286e-06
			3.47259e-05	0.00197			3.47259e-05	0.000333271					0.41141	7.70214e-05			0.41141	8.77433e-06
			3.4774e-05	0.00198			3.4774e-05	0.000333858					0.41742	7.49194e-05			0.41742	8.30147e-06
			3.4822e-05	0.00198			3.4822e-05	0.000334446					0.42342	7.28709e-05			0.42342	7.85301e-06
			3.48702e-05	0.00198			3.48702e-05	0.000335036					0.42943	7.08746e-05			0.42943	7.42774e-06
			3.49184e-05	0.00199			3.49184e-05	0.000335626					0.43544	6.89293e-05			0.43544	7.02454e-06
			3.49667e-05	0.00199			3.49667e-05	0.000336217					0.44144	6.70338e-05			0.44144	6.64232e-06
			3.5015e-05	0.002			3.5015e-05	0.000336809					0.44745	6.5187e-05			0.44745	6.28002e-06
			3.50634e-05	0.002			3.50634e-05	0.000337403					0.45345	6.33876e-05			0.45345	5.93667e-06
			3.51119e-05	0.00201			3.51119e-05	0.000337997					0.45946	6.16346e-05			0.45946	5.61131e-06
			3.51605e-05	0.00201			3.51605e-05	0.000338593					0.46547	5.9927e-05			0.46547	5.30306e-06
			3.52091e-05	0.00201			3.52091e-05	0.000339189					0.47147	5.82635e-05			0.47147	5.01105e-06
			3.52578e-05	0.00202			3.52578e-05	0.000339787					0.47748	5.66431e-05			0.47748	4.73447e-06
			3.53065e-05	0.00202			3.53065e-05	0.000340385					0.48348	5.50649e-05			0.48348	4.47253e-06
			3.53553e-05	0.00203			3.53553e-05	0.000340985					0.48949	5.35279e-05			0.48949	4.22451e-06
			3.54042e-05	0.00203			3.54042e-05	0.000341585					0.4955	5.20309e-05			0.4955	3.98969e-06
			3.54532e-05	0.00203			3.54532e-05	0.000342187					0.5015	5.05731e-05			0.5015	3.7674e-06
			3.55022e-05	0.00204			3.55022e-05	0.00034279					0.50751	4.91535e-05			0.50751	3.55701e-06
			3.55513e-05	0.00204			3.55513e-05	0.000343394					0.51351	4.77712e-05			0.51351	3.3579e-06
			3.56004e-05	0.00205			3.56004e-05	0.000343999					0.51952	4.64253e-05			0.51952	3.1695e-06
			3.56496e-05	0.00205			3.56496e-05	0.000344605					0.52553	4.5115e-05			0.52553	2.99126e-06
			3.56989e-05	0.00206			3.56989e-05	0.000345212					0.53153	4.38392e-05			0.53153	2.82266e-06
			3.57483e-05	0.00206			3.57483e-05	0.00034582					0.53754	4.25973e-05			0.53754	2.66319e-06
			3.57977e-05	0.00207			3.57977e-05	0.000346429					0.54354	4.13884e-05			0.54354	2.51239e-06
			3.58472e-05	0.00207			3.58472e-05	0.000347039					0.54955	4.02116e-05			0.54955	2.36979e-06
			3.58968e-05	0.00207			3.58968e-05	0.000347651					0.55556	3.90661e-05			0.55556	2.23498e-06
			3.59464e-05	0.00208			3.59464e-05	0.000348263					0.56156	3.79513e-05			0.56156	2.10756e-06
			3.59961e-05	0.00208			3.59961e-05	0.000348877					0.56757	3.68664e-05			0.56757	1.98712e-06
			3.60459e-05	0.00209			3.60459e-05	0.000349491					0.57357	3.58105e-05			0.57357	1.8733e-06
			3.60957e-05	0.00209			3.60957e-05	0.000350107					0.57958	3.4783e-05			0.57958	1.76577e-06
			3.61456e-05	0.0021			3.61456e-05	0.000350724					0.58559	3.37832e-05			0.58559	1.66417e-06
			3.61956e-05	0.0021			3.61956e-05	0.000351342					0.59159	3.28104e-05			0.59159	1.56821e-06
			3.62457e-05	0.0021			3.62457e-05	0.000351961					0.5976	3.18639e-05			0.5976	1.47757e-06
			3.62958e-05	0.00211			3.62958e-05	0.000352581					0.6036	3.0943e-05			0.6036	1.39198e-06
			3.6346e-05	0.00211			3.6346e-05	0.000353202					0.60961	3.00472e-05			0.60961	1.31117e-06
			3.63962e-05	0.00212			3.63962e-05	0.000353824					0.61562	2.91757e-05			0.61562	1.23488e-06
			3.64465e-05	0.00212			3.64465e-05	0.000354447					0.62162	2.8328e-05			0.62162	1.16287e-06
			3.64969e-05	0.00213			3.64969e-05	0.000355072					0.62763	2.75035e-05			0.62763	1.09491e-06
			3.65474e-05	0.00213			3.65474e-05	0.000355697					0.63363	2.67015e-05			0.63363	1.03077e-06
			3.65979e-05	0.00214			3.65979e-05	0.000356324					0.63964	2.59216e-05			0.63964	9.70264e-07
			3.66485e-05	0.00214			3.66485e-05	0.000356951					0.64565	2.5163e-05			0.64565	9.1318e-07
			3.66992e-05	0.00214			3.66992e-05	0.00035758					0.65165	2.44254e-05			0.65165	8.59336e-07
			3.67499e-05	0.00215			3.67499e-05	0.00035821					0.65766	2.37081e-05			0.65766	8.08556e-07
			3.68007e-05	0.00215			3.68007e-05	0.000358841					0.66366	2.30107e-05			0.66366	7.60671e-07
			3.68516e-05	0.00216			3.68516e-05	0.000359473					0.66967	2.23326e-05			0.66967	7.15524e-07
			3.69026e-05	0.00216			3.69026e-05	0.000360107					0.67568	2.16733e-05			0.67568	6.72963e-07
			3.69536e-05	0.00217			3.69536e-05	0.000360741					0.68168	2.10323e-05			0.68168	6.32847e-07
			3.70047e-05	0.00217			3.70047e-05	0.000361376					0.68769	2.04092e-05			0.68769	5.9504e-07
			3.70559e-05	0.00218			3.70559e-05	0.000362013					0.69369	1.98036e-05			0.69369	5.59415e-07
			3.71071e-05	0.00218			3.71071e-05	0.000362651					0.6997	1.92148e-05			0.6997	5.2585e-07
			3.71584e-05	0.00219			3.71584e-05	0.00036329					0.70571	1.86426e-05			0.70571	4.94231e-07
			3.72098e-05	0.00219			3.72098e-05	0.00036393					0.71171	1.80865e-05			0.71171	4.64449e-07
			3.72612e-05	0.00219			3.72612e-05	0.000364571					0.71772	1.7546e-05			0.71772	4.36402e-07
			3.73127e-05	0.0022			3.73127e-05	0.000365213					0.72372	1.70207e-05			0.72372	4.09992e-07
			3.73643e-05	0.0022			3.73643e-05	0.000365856					0.72973	1.65103e-05			0.72973	3.85127e-07
			3.7416e-05	0.00221			3.7416e-05	0.000366501					0.73574	1.60143e-05			0.73574	3.6172e-07
			3.74677e-05	0.00221			3.74677e-05	0.000367146					0.74174	1.55325e-05			0.74174	3.39689e-07
			3.75195e-05	0.00222			3.75195e-05	0.000367793					0.74775	1.50643e-05			0.74775	3.18956e-07
			3.75714e-05	0.00222			3.75714e-05	0.000368441					0.75375	1.46094e-05			0.75375	2.99447e-07
			3.76234e-05	0.00223			3.76234e-05	0.00036909					0.75976	1.41675e-05			0.75976	2.81093e-07
			3.76754e-05	0.00223			3.76754e-05	0.00036974					0.76577	1.37383e-05			0.76577	2.63827e-07
			3.77275e-05	0.00224			3.77275e-05	0.000370392					0.77177	1.33213e-05			0.77177	2.47587e-07
			3.77796e-05	0.00224			3.77796e-05	0.000371044					0.77778	1.29163e-05			0.77778	2.32316e-07
			3.78319e-05	0.00225			3.78319e-05	0.000371698					0.78378	1.2523e-05			0.78378	2.17956e-07
			3.78842e-05	0.00225			3.78842e-05	0.000372352					0.78979	1.2141e-05			0.78979	2.04455e-07
			3.79366e-05	0.00226			3.79366e-05	0.000373008					0.7958	1.177e-05			0.7958	1.91765e-07
			3.7989e-05	0.00226			3.7989e-05	0.000373665					0.8018	1.14097e-05			0.8018	1.79837e-07
			3.80415e-05	0.00226			3.80415e-05	0.000374324					0.80781	1.10599e-05			0.80781	1.68628e-07
			3.80941e-05	0.00227			3.80941e-05	0.000374983					0.81381	1.07202e-05			0.81381	1.58096e-07
			3.81468e-05	0.00227			3.81468e-05	0.000375644					0.81982	1.03904e-05			0.81982	1.48201e-07
			3.81995e-05	0.00228			3.81995e-05	0.000376305					0.82583	1.00702e-05			0.82583	1.38907e-07
			3.82524e-05	0.00228			3.82524e-05	0.000376968					0.83183	9.75939e-06			0.83183	1.30177e-07
			3.83053e-05	0.00229			3.83053e-05	0.000377632					0.83784	9.45764e-06			0.83784	1.21979e-07
			3.83582e-05	0.00229			3.83582e-05	0.000378297					0.84384	9.16473e-06			0.84384	1.14282e-07
			3.84113e-05	0.0023			3.84113e-05	0.000378964					0.84985	8.88041e-06			0.84985	1.07055e-07
			3.84644e-05	0.0023			3.84644e-05	0.000379631					0.85586	8.60446e-06			0.85586	1.00272e-07
			3.85175e-05	0.00231			3.85175e-05	0.0003803					0.86186	8.33664e-06			0.86186	9.39057e-08
			3.85708e-05	0.00231			3.85708e-05	0.00038097					0.86787	8.07672e-06			0.86787	8.79315e-08
			3.86241e-05	0.00232			3.86241e-05	0.000381641					0.87387	7.82449e-06			0.87387	8.23259e-08
			3.86775e-05	0.00232			3.86775e-05	0.000382314					0.87988	7.57973e-06			0.87988	7.70671e-08
			3.8731e-05	0.00233			3.8731e-05	0.000382987					0.88589	7.34224e-06			0.88589	7.21342e-08
			3.87846e-05	0.00233			3.87846e-05	0.000383662					0.89189	7.11181e-06			0.89189	6.75078e-08
			3.88382e-05	0.00234			3.88382e-05	0.000384337					0.8979	6.88824e-06			0.8979	6.31695e-08
			3.88919e-05	0.00234			3.88919e-05	0.000385015					0.9039	6.67134e-06			0.9039	5.91017e-08
			3.89457e-05	0.00235			3.89457e-05	0.000385693					0.90991	6.46093e-06			0.90991	5.52883e-08
			3.89995e-05	0.00235			3.89995e-05	0.000386372					0.91592	6.25682e-06			0.91592	5.17138e-08
			3.90534e-05	0.00236			3.90534e-05	0.000387053					0.92192	6.05884e-06			0.92192	4.83638e-08
			3.91074e-05	0.00236			3.91074e-05	0.000387735					0.92793	5.8668e-06			0.92793	4.52245e-08
			3.91615e-05	0.00237			3.91615e-05	0.000388418					0.93393	5.68055e-06			0.93393	4.22832e-08
			3.92156e-05	0.00237			3.92156e-05	0.000389102					0.93994	5.49992e-06			0.93994	3.95277e-08
			3.92699e-05	0.00238			3.92699e-05	0.000389787					0.94595	5.32475e-06			0.94595	3.69467e-08
			3.93242e-05	0.00238			3.93242e-05	0.000390474					0.95195	5.15488e-06			0.95195	3.45295e-08
			3.93785e-05	0.00239			3.93785e-05	0.000391162					0.95796	4.99017e-06			0.95796	3.22659e-08
			3.9433e-05	0.00239			3.9433e-05	0.000391851					0.96396	4.83046e-06			0.96396	3.01466e-08
			3.94875e-05	0.0024			3.94875e-05	0.000392541					0.96997	4.67561e-06			0.96997	2.81626e-08
			3.95421e-05	0.0024			3.95421e-05	0.000393233					0.97598	4.52549e-06			0.97598	2.63056e-08
			3.95968e-05	0.00241			3.95968e-05	0.000393925					0.98198	4.37995e-06			0.98198	2.45676e-08
			3.96515e-05	0.00241			3.96515e-05	0.000394619					0.98799	4.23886e-06			0.98799	2.29413e-08
			3.97063e-05	0.00242			3.97063e-05	0.000395314					0.99399	4.10211e-06			0.99399	2.14197e-08
			3.97612e-05	0.00242			3.97612e-05	0.000396011					1	3.96955e-06			1	1.99963e-08
			3.98162e-05	0.00243			3.98162e-05	0.000396708
			3.98713e-05	0.00243			3.98713e-05	0.000397407
			3.99264e-05	0.00244			3.99264e-05	0.000398107
			3.99816e-05	0.00244			3.99816e-05	0.000398808
			4.00369e-05	0.00245			4.00369e-05	0.000399511
			4.00922e-05	0.00245			4.00922e-05	0.000400215
			4.01477e-05	0.00246			4.01477e-05	0.00040092
			4.02032e-05	0.00246			4.02032e-05	0.000401626
			4.02588e-05	0.00247			4.02588e-05	0.000402333
			4.03144e-05	0.00247			4.03144e-05	0.000403042
			4.03702e-05	0.00248			4.03702e-05	0.000403752
			4.0426e-05	0.00248			4.0426e-05	0.000404463
			4.04819e-05	0.00249			4.04819e-05	0.000405176
			4.05379e-05	0.00249			4.05379e-05	0.000405889
			4.05939e-05	0.0025			4.05939e-05	0.000406604
			4.065e-05	0.0025			4.065e-05	0.000407321
			4.07062e-05	0.00251			4.07062e-05	0.000408038
			4.07625e-05	0.00251			4.07625e-05	0.000408757
			4.08189e-05	0.00252			4.08189e-05	0.000409477
			4.08753e-05	0.00253			4.08753e-05	0.000410198
			4.09318e-05	0.00253			4.09318e-05	0.000410921
			4.09884e-05	0.00254			4.09884e-05	0.000411645
			4.10451e-05	0.00254			4.10451e-05	0.00041237
			4.11019e-05	0.00255			4.11019e-05	0.000413096
			4.11587e-05	0.00255			4.11587e-05	0.000413824
			4.12156e-05	0.00256			4.12156e-05	0.000414553
			4.12726e-05	0.00256			4.12726e-05	0.000415283
			4.13296e-05	0.00257			4.13296e-05	0.000416015
			4.13868e-05	0.00257			4.13868e-05	0.000416747
			4.1444e-05	0.00258			4.1444e-05	0.000417481
			4.15013e-05	0.00258			4.15013e-05	0.000418217
			4.15587e-05	0.00259			4.15587e-05	0.000418954
			4.16162e-05	0.00259			4.16162e-05	0.000419692
			4.16737e-05	0.0026			4.16737e-05	0.000420431
			4.17313e-05	0.00261			4.17313e-05	0.000421171
			4.1789e-05	0.00261			4.1789e-05	0.000421913
			4.18468e-05	0.00262			4.18468e-05	0.000422656
			4.19047e-05	0.00262			4.19047e-05	0.000423401
			4.19626e-05	0.00263			4.19626e-05	0.000424147
			4.20206e-05	0.00263			4.20206e-05	0.000424894
			4.20787e-05	0.00264			4.20787e-05	0.000425642
			4.21369e-05	0.00264			4.21369e-05	0.000426392
			4.21951e-05	0.00265			4.21951e-05	0.000427143
			4.22535e-05	0.00266			4.22535e-05	0.000427896
			4.23119e-05	0.00266			4.23119e-05	0.000428649
			4.23704e-05	0.00267			4.23704e-05	0.000429404
			4.2429e-05	0.00267			4.2429e-05	0.000430161
			4.24877e-05	0.00268			4.24877e-05	0.000430919
			4.25464e-05	0.00268			4.25464e-05	0.000431678
			4.26052e-05	0.00269			4.26052e-05	0.000432438
			4.26641e-05	0.00269			4.26641e-05	0.0004332
			4.27231e-05	0.0027			4.27231e-05	0.000433963
			4.27822e-05	0.00271			4.27822e-05	0.000434727
			4.28414e-05	0.00271			4.28414e-05	0.000435493
			4.29006e-05	0.00272			4.29006e-05	0.00043626
			4.29599e-05	0.00272			4.29599e-05	0.000437029
			4.30193e-05	0.00273			4.30193e-05	0.000437798
			4.30788e-05	0.00273			4.30788e-05	0.000438569
			4.31383e-05	0.00274			4.31383e-05	0.000439342
			4.3198e-05	0.00275			4.3198e-05	0.000440116
			4.32577e-05	0.00275			4.32577e-05	0.000440891
			4.33175e-05	0.00276			4.33175e-05	0.000441668
			4.33774e-05	0.00276			4.33774e-05	0.000442446
			4.34374e-05	0.00277			4.34374e-05	0.000443225
			4.34975e-05	0.00277			4.34975e-05	0.000444006
			4.35576e-05	0.00278			4.35576e-05	0.000444788
			4.36178e-05	0.00279			4.36178e-05	0.000445571
			4.36781e-05	0.00279			4.36781e-05	0.000446356
			4.37385e-05	0.0028			4.37385e-05	0.000447142
			4.3799e-05	0.0028			4.3799e-05	0.00044793
			4.38596e-05	0.00281			4.38596e-05	0.000448719
			4.39202e-05	0.00282			4.39202e-05	0.000449509
			4.39809e-05	0.00282			4.39809e-05	0.000450301
			4.40417e-05	0.00283			4.40417e-05	0.000451094
			4.41026e-05	0.00283			4.41026e-05	0.000451889
			4.41636e-05	0.00284			4.41636e-05	0.000452685
			4.42247e-05	0.00285			4.42247e-05	0.000453482
			4.42858e-05	0.00285			4.42858e-05	0.000454281
			4.4347e-05	0.00286			4.4347e-05	0.000455081
			4.44084e-05	0.00286			4.44084e-05	0.000455883
			4.44698e-05	0.00287			4.44698e-05	0.000456686
			4.45312e-05	0.00288			4.45312e-05	0.00045749
			4.45928e-05	0.00288			4.45928e-05	0.000458296
			4.46545e-05	0.00289			4.46545e-05	0.000459103
			4.47162e-05	0.00289			4.47162e-05	0.000459912
			4.4778e-05	0.0029			4.4778e-05	0.000460722
			4.484e-05	0.00291			4.484e-05	0.000461534
			4.4902e-05	0.00291			4.4902e-05	0.000462347
			4.4964e-05	0.00292			4.4964e-05	0.000463161
			4.50262e-05	0.00292			4.50262e-05	0.000463977
			4.50885e-05	0.00293			4.50885e-05	0.000464794
			4.51508e-05	0.00294			4.51508e-05	0.000465613
			4.52132e-05	0.00294			4.52132e-05	0.000466433
			4.52757e-05	0.00295			4.52757e-05	0.000467255
			4.53383e-05	0.00295			4.53383e-05	0.000468078
			4.5401e-05	0.00296			4.5401e-05	0.000468902
			4.54638e-05	0.00297			4.54638e-05	0.000469728
			4.55267e-05	0.00297			4.55267e-05	0.000470555
			4.55896e-05	0.00298			4.55896e-05	0.000471384
			4.56526e-05	0.00299			4.56526e-05	0.000472215
			4.57158e-05	0.00299			4.57158e-05	0.000473046
			4.5779e-05	0.003			4.5779e-05	0.00047388
			4.58423e-05	0.003			4.58423e-05	0.000474714
			4.59057e-05	0.00301			4.59057e-05	0.00047555
			4.59691e-05	0.00302			4.59691e-05	0.000476388
			4.60327e-05	0.00302			4.60327e-05	0.000477227
			4.60963e-05	0.00303			4.60963e-05	0.000478068
			4.61601e-05	0.00304			4.61601e-05	0.00047891
			4.62239e-05	0.00304			4.62239e-05	0.000479753
			4.62878e-05	0.00305			4.62878e-05	0.000480598
			4.63518e-05	0.00306			4.63518e-05	0.000481445
			4.64159e-05	0.00306			4.64159e-05	0.000482293
			4.64801e-05	0.00307			4.64801e-05	0.000483142
			4.65443e-05	0.00307			4.65443e-05	0.000483993
			4.66087e-05	0.00308			4.66087e-05	0.000484846
			4.66731e-05	0.00309			4.66731e-05	0.0004857
			4.67377e-05	0.00309			4.67377e-05	0.000486555
			4.68023e-05	0.0031			4.68023e-05	0.000487412
			4.6867e-05	0.00311			4.6867e-05	0.000488271
			4.69318e-05	0.00311			4.69318e-05	0.000489131
			4.69967e-05	0.00312			4.69967e-05	0.000489992
			4.70617e-05	0.00313			4.70617e-05	0.000490856
			4.71267e-05	0.00313			4.71267e-05	0.00049172
			4.71919e-05	0.00314			4.71919e-05	0.000492586
			4.72571e-05	0.00315			4.72571e-05	0.000493454
			4.73225e-05	0.00315			4.73225e-05	0.000494323
			4.73879e-05	0.00316			4.73879e-05	0.000495194
			4.74534e-05	0.00317			4.74534e-05	0.000496066
			4.7519e-05	0.00317			4.7519e-05	0.00049694
			4.75847e-05	0.00318			4.75847e-05	0.000497815
			4.76505e-05	0.00319			4.76505e-05	0.000498692
			4.77164e-05	0.00319			4.77164e-05	0.00049957
			4.77824e-05	0.0032			4.77824e-05	0.00050045
			4.78485e-05	0.00321			4.78485e-05	0.000501332
			4.79146e-05	0.00321			4.79146e-05	0.000502215
			4.79809e-05	0.00322			4.79809e-05	0.000503099
			4.80472e-05	0.00323			4.80472e-05	0.000503985
			4.81136e-05	0.00323			4.81136e-05	0.000504873
			4.81802e-05	0.00324			4.81802e-05	0.000505762
			4.82468e-05	0.00325			4.82468e-05	0.000506653
			4.83135e-05	0.00325			4.83135e-05	0.000507545
			4.83803e-05	0.00326			4.83803e-05	0.000508439
			4.84472e-05	0.00327			4.84472e-05	0.000509335
			4.85142e-05	0.00327			4.85142e-05	0.000510232
			4.85812e-05	0.00328			4.85812e-05	0.000511131
			4.86484e-05	0.00329			4.86484e-05	0.000512031
			4.87157e-05	0.00329			4.87157e-05	0.000512933
			4.8783e-05	0.0033			4.8783e-05	0.000513836
			4.88505e-05	0.00331			4.88505e-05	0.000514741
			4.8918e-05	0.00331			4.8918e-05	0.000515648
			4.89857e-05	0.00332			4.89857e-05	0.000516556
			4.90534e-05	0.00333			4.90534e-05	0.000517466
			4.91212e-05	0.00334			4.91212e-05	0.000518377
			4.91891e-05	0.00334			4.91891e-05	0.00051929
			4.92571e-05	0.00335			4.92571e-05	0.000520205
			4.93253e-05	0.00336			4.93253e-05	0.000521121
			4.93935e-05	0.00336			4.93935e-05	0.000522039
			4.94617e-05	0.00337			4.94617e-05	0.000522959
			4.95301e-05	0.00338			4.95301e-05	0.00052388
			4.95986e-05	0.00339			4.95986e-05	0.000524803
			4.96672e-05	0.00339			4.96672e-05	0.000525727
			4.97359e-05	0.0034			4.97359e-05	0.000526653
			4.98046e-05	0.00341			4.98046e-05	0.00052758
			4.98735e-05	0.00341			4.98735e-05	0.00052851
			4.99425e-05	0.00342			4.99425e-05	0.000529441
			5.00115e-05	0.00343			5.00115e-05	0.000530373
			5.00807e-05	0.00344			5.00807e-05	0.000531307
			5.01499e-05	0.00344			5.01499e-05	0.000532243
			5.02192e-05	0.00345			5.02192e-05	0.00053318
			5.02887e-05	0.00346			5.02887e-05	0.000534119
			5.03582e-05	0.00346			5.03582e-05	0.00053506
			5.04278e-05	0.00347			5.04278e-05	0.000536003
			5.04976e-05	0.00348			5.04976e-05	0.000536947
			5.05674e-05	0.00349			5.05674e-05	0.000537892
			5.06373e-05	0.00349			5.06373e-05	0.00053884
			5.07073e-05	0.0035			5.07073e-05	0.000539789
			5.07774e-05	0.00351			5.07774e-05	0.00054074
			5.08476e-05	0.00352			5.08476e-05	0.000541692
			5.09179e-05	0.00352			5.09179e-05	0.000542646
			5.09883e-05	0.00353			5.09883e-05	0.000543602
			5.10588e-05	0.00354			5.10588e-05	0.000544559
			5.11294e-05	0.00354			5.11294e-05	0.000545518
			5.12001e-05	0.00355			5.12001e-05	0.000546479
			5.12709e-05	0.00356			5.12709e-05	0.000547442
			5.13418e-05	0.00357			5.13418e-05	0.000548406
			5.14128e-05	0.00357			5.14128e-05	0.000549372
			5.14839e-05	0.00358			5.14839e-05	0.000550339
			5.15551e-05	0.00359			5.15551e-05	0.000551309
			5.16263e-05	0.0036			5.16263e-05	0.00055228
			5.16977e-05	0.0036			5.16977e-05	0.000553252
			5.17692e-05	0.00361			5.17692e-05	0.000554227
			5.18408e-05	0.00362			5.18408e-05	0.000555203
			5.19125e-05	0.00363			5.19125e-05	0.000556181
			5.19842e-05	0.00363			5.19842e-05	0.00055716
			5.20561e-05	0.00364			5.20561e-05	0.000558142
			5.21281e-05	0.00365			5.21281e-05	0.000559125
			5.22002e-05	0.00366			5.22002e-05	0.000560109
			5.22723e-05	0.00367			5.22723e-05	0.000561096
			5.23446e-05	0.00367			5.23446e-05	0.000562084
			5.2417e-05	0.00368			5.2417e-05	0.000563074
			5.24894e-05	0.00369			5.24894e-05	0.000564066
			5.2562e-05	0.0037			5.2562e-05	0.000565059
			5.26347e-05	0.0037			5.26347e-05	0.000566054
			5.27075e-05	0.00371			5.27075e-05	0.000567051
			5.27803e-05	0.00372			5.27803e-05	0.00056805
			5.28533e-05	0.00373			5.28533e-05	0.000569051
			5.29264e-05	0.00373			5.29264e-05	0.000570053
			5.29996e-05	0.00374			5.29996e-05	0.000571057
			5.30729e-05	0.00375			5.30729e-05	0.000572063
			5.31462e-05	0.00376			5.31462e-05	0.00057307
			5.32197e-05	0.00377			5.32197e-05	0.000574079
			5.32933e-05	0.00377			5.32933e-05	0.000575091
			5.3367e-05	0.00378			5.3367e-05	0.000576103
			5.34408e-05	0.00379			5.34408e-05	0.000577118
			5.35147e-05	0.0038			5.35147e-05	0.000578134
			5.35887e-05	0.00381			5.35887e-05	0.000579153
			5.36628e-05	0.00381			5.36628e-05	0.000580173
			5.3737e-05	0.00382			5.3737e-05	0.000581194
			5.38113e-05	0.00383			5.38113e-05	0.000582218
			5.38857e-05	0.00384			5.38857e-05	0.000583243
			5.39602e-05	0.00385			5.39602e-05	0.000584271
			5.40348e-05	0.00385			5.40348e-05	0.0005853
			5.41095e-05	0.00386			5.41095e-05	0.000586331
			5.41843e-05	0.00387			5.41843e-05	0.000587363
			5.42592e-05	0.00388			5.42592e-05	0.000588398
			5.43342e-05	0.00389			5.43342e-05	0.000589434
			5.44094e-05	0.00389			5.44094e-05	0.000590472
			5.44846e-05	0.0039			5.44846e-05	0.000591512
			5.45599e-05	0.00391			5.45599e-05	0.000592554
			5.46354e-05	0.00392			5.46354e-05	0.000593597
			5.47109e-05	0.00393			5.47109e-05	0.000594643
			5.47865e-05	0.00394			5.47865e-05	0.00059569
			5.48623e-05	0.00394			5.48623e-05	0.000596739
			5.49381e-05	0.00395			5.49381e-05	0.00059779
			5.50141e-05	0.00396			5.50141e-05	0.000598843
			5.50902e-05	0.00397			5.50902e-05	0.000599898
			5.51663e-05	0.00398			5.51663e-05	0.000600954
			5.52426e-05	0.00399			5.52426e-05	0.000602013
			5.5319e-05	0.00399			5.5319e-05	0.000603073
			5.53955e-05	0.004			5.53955e-05	0.000604135
			5.54721e-05	0.00401			5.54721e-05	0.000605199
			5.55488e-05	0.00402			5.55488e-05	0.000606265
			5.56256e-05	0.00403			5.56256e-05	0.000607333
			5.57025e-05	0.00404			5.57025e-05	0.000608402
			5.57795e-05	0.00404			5.57795e-05	0.000609474
			5.58566e-05	0.00405			5.58566e-05	0.000610547
			5.59339e-05	0.00406			5.59339e-05	0.000611622
			5.60112e-05	0.00407			5.60112e-05	0.000612699
			5.60886e-05	0.00408			5.60886e-05	0.000613778
			5.61662e-05	0.00409			5.61662e-05	0.000614859
			5.62438e-05	0.00409			5.62438e-05	0.000615942
			5.63216e-05	0.0041			5.63216e-05	0.000617027
			5.63995e-05	0.00411			5.63995e-05	0.000618114
			5.64775e-05	0.00412			5.64775e-05	0.000619202
			5.65556e-05	0.00413			5.65556e-05	0.000620293
			5.66337e-05	0.00414			5.66337e-05	0.000621385
			5.67121e-05	0.00415			5.67121e-05	0.00062248
			5.67905e-05	0.00416			5.67905e-05	0.000623576
			5.6869e-05	0.00416			5.6869e-05	0.000624674
			5.69476e-05	0.00417			5.69476e-05	0.000625774
			5.70264e-05	0.00418			5.70264e-05	0.000626876
			5.71052e-05	0.00419			5.71052e-05	0.00062798
			5.71842e-05	0.0042			5.71842e-05	0.000629086
			5.72632e-05	0.00421			5.72632e-05	0.000630194
			5.73424e-05	0.00422			5.73424e-05	0.000631304
			5.74217e-05	0.00423			5.74217e-05	0.000632416
			5.75011e-05	0.00423			5.75011e-05	0.00063353
			5.75806e-05	0.00424			5.75806e-05	0.000634645
			5.76602e-05	0.00425			5.76602e-05	0.000635763
			5.77399e-05	0.00426			5.77399e-05	0.000636883
			5.78197e-05	0.00427			5.78197e-05	0.000638004
			5.78997e-05	0.00428			5.78997e-05	0.000639128
			5.79797e-05	0.00429			5.79797e-05	0.000640253
			5.80599e-05	0.0043			5.80599e-05	0.000641381
			5.81402e-05	0.00431			5.81402e-05	0.000642511
			5.82206e-05	0.00431			5.82206e-05	0.000643642
			5.83011e-05	0.00432			5.83011e-05	0.000644776
			5.83817e-05	0.00433			5.83817e-05	0.000645911
			5.84624e-05	0.00434			5.84624e-05	0.000647049
			5.85432e-05	0.00435			5.85432e-05	0.000648188
			5.86242e-05	0.00436			5.86242e-05	0.00064933
			5.87052e-05	0.00437			5.87052e-05	0.000650473
			5.87864e-05	0.00438			5.87864e-05	0.000651619
			5.88677e-05	0.00439			5.88677e-05	0.000652766
			5.89491e-05	0.0044			5.89491e-05	0.000653916
			5.90306e-05	0.00441			5.90306e-05	0.000655067
			5.91122e-05	0.00442			5.91122e-05	0.000656221
			5.91939e-05	0.00442			5.91939e-05	0.000657377
			5.92758e-05	0.00443			5.92758e-05	0.000658534
			5.93577e-05	0.00444			5.93577e-05	0.000659694
			5.94398e-05	0.00445			5.94398e-05	0.000660856
			5.9522e-05	0.00446			5.9522e-05	0.00066202
			5.96043e-05	0.00447			5.96043e-05	0.000663186
			5.96867e-05	0.00448			5.96867e-05	0.000664354
			5.97692e-05	0.00449			5.97692e-05	0.000665523
			5.98519e-05	0.0045			5.98519e-05	0.000666696
			5.99346e-05	0.00451			5.99346e-05	0.00066787
			6.00175e-05	0.00452			6.00175e-05	0.000669046
			6.01005e-05	0.00453			6.01005e-05	0.000670224
			6.01836e-05	0.00454			6.01836e-05	0.000671404
			6.02668e-05	0.00455			6.02668e-05	0.000672587
			6.03501e-05	0.00456			6.03501e-05	0.000673771
			6.04336e-05	0.00457			6.04336e-05	0.000674958
			6.05171e-05	0.00457			6.05171e-05	0.000676146
			6.06008e-05	0.00458			6.06008e-05	0.000677337
			6.06846e-05	0.00459			6.06846e-05	0.00067853
			6.07685e-05	0.0046			6.07685e-05	0.000679725
			6.08525e-05	0.00461			6.08525e-05	0.000680922
			6.09366e-05	0.00462			6.09366e-05	0.000682121
			6.10209e-05	0.00463			6.10209e-05	0.000683322
			6.11053e-05	0.00464			6.11053e-05	0.000684525
			6.11897e-05	0.00465			6.11897e-05	0.000685731
			6.12744e-05	0.00466			6.12744e-05	0.000686939
			6.13591e-05	0.00467			6.13591e-05	0.000688148
			6.14439e-05	0.00468			6.14439e-05	0.00068936
			6.15289e-05	0.00469			6.15289e-05	0.000690574
			6.16139e-05	0.0047			6.16139e-05	0.00069179
			6.16991e-05	0.00471			6.16991e-05	0.000693008
			6.17844e-05	0.00472			6.17844e-05	0.000694229
			6.18699e-05	0.00473			6.18699e-05	0.000695451
			6.19554e-05	0.00474			6.19554e-05	0.000696676
			6.20411e-05	0.00475			6.20411e-05	0.000697903
			6.21268e-05	0.00476			6.21268e-05	0.000699132
			6.22127e-05	0.00477			6.22127e-05	0.000700363
			6.22988e-05	0.00478			6.22988e-05	0.000701596
			6.23849e-05	0.00479			6.23849e-05	0.000702832
			6.24712e-05	0.0048			6.24712e-05	0.00070407
			6.25575e-05	0.00481			6.25575e-05	0.00070531
			6.2644e-05	0.00482			6.2644e-05	0.000706552
			6.27306e-05	0.00483			6.27306e-05	0.000707796
			6.28174e-05	0.00484			6.28174e-05	0.000709042
			6.29042e-05	0.00485			6.29042e-05	0.000710291
			6.29912e-05	0.00486			6.29912e-05	0.000711542
			6.30783e-05	0.00487			6.30783e-05	0.000712795
			6.31655e-05	0.00488			6.31655e-05	0.00071405
			6.32529e-05	0.00489			6.32529e-05	0.000715307
			6.33403e-05	0.0049			6.33403e-05	0.000716567
			6.34279e-05	0.00491			6.34279e-05	0.000717829
			6.35156e-05	0.00492			6.35156e-05	0.000719093
			6.36034e-05	0.00493			6.36034e-05	0.000720359
			6.36913e-05	0.00494			6.36913e-05	0.000721628
			6.37794e-05	0.00495			6.37794e-05	0.000722898
			6.38676e-05	0.00496			6.38676e-05	0.000724171
			6.39559e-05	0.00497			6.39559e-05	0.000725447
			6.40443e-05	0.00498			6.40443e-05	0.000726724
			6.41329e-05	0.00499			6.41329e-05	0.000728004
			6.42215e-05	0.005			6.42215e-05	0.000729286
			6.43103e-05	0.00502			6.43103e-05	0.00073057
			6.43993e-05	0.00503			6.43993e-05	0.000731857
			6.44883e-05	0.00504			6.44883e-05	0.000733145
			6.45775e-05	0.00505			6.45775e-05	0.000734436
			6.46668e-05	0.00506			6.46668e-05	0.00073573
			6.47562e-05	0.00507			6.47562e-05	0.000737025
			6.48457e-05	0.00508			6.48457e-05	0.000738323
			6.49354e-05	0.00509			6.49354e-05	0.000739623
			6.50251e-05	0.0051			6.50251e-05	0.000740926
			6.5115e-05	0.00511			6.5115e-05	0.00074223
			6.52051e-05	0.00512			6.52051e-05	0.000743537
			6.52952e-05	0.00513			6.52952e-05	0.000744847
			6.53855e-05	0.00514			6.53855e-05	0.000746158
			6.54759e-05	0.00515			6.54759e-05	0.000747472
			6.55664e-05	0.00516			6.55664e-05	0.000748789
			6.56571e-05	0.00517			6.56571e-05	0.000750107
			6.57479e-05	0.00519			6.57479e-05	0.000751428
			6.58388e-05	0.0052			6.58388e-05	0.000752751
			6.59298e-05	0.00521			6.59298e-05	0.000754077
			6.6021e-05	0.00522			6.6021e-05	0.000755405
			6.61123e-05	0.00523			6.61123e-05	0.000756735
			6.62037e-05	0.00524			6.62037e-05	0.000758067
			6.62952e-05	0.00525			6.62952e-05	0.000759402
			6.63869e-05	0.00526			6.63869e-05	0.000760739
			6.64787e-05	0.00527			6.64787e-05	0.000762079
			6.65706e-05	0.00528			6.65706e-05	0.000763421
			6.66626e-05	0.0053			6.66626e-05	0.000764765
			6.67548e-05	0.00531			6.67548e-05	0.000766112
			6.68471e-05	0.00532			6.68471e-05	0.000767461
			6.69395e-05	0.00533			6.69395e-05	0.000768812
			6.70321e-05	0.00534			6.70321e-05	0.000770166
			6.71248e-05	0.00535			6.71248e-05	0.000771522
			6.72176e-05	0.00536			6.72176e-05	0.000772881
			6.73105e-05	0.00537			6.73105e-05	0.000774242
			6.74036e-05	0.00538			6.74036e-05	0.000775605
			6.74968e-05	0.0054			6.74968e-05	0.000776971
			6.75901e-05	0.00541			6.75901e-05	0.000778339
			6.76835e-05	0.00542			6.76835e-05	0.00077971
			6.77771e-05	0.00543			6.77771e-05	0.000781082
			6.78708e-05	0.00544			6.78708e-05	0.000782458
			6.79647e-05	0.00545			6.79647e-05	0.000783836
			6.80586e-05	0.00546			6.80586e-05	0.000785216
			6.81527e-05	0.00548			6.81527e-05	0.000786599
			6.8247e-05	0.00549			6.8247e-05	0.000787984
			6.83413e-05	0.0055			6.83413e-05	0.000789371
			6.84358e-05	0.00551			6.84358e-05	0.000790761
			6.85305e-05	0.00552			6.85305e-05	0.000792153
			6.86252e-05	0.00553			6.86252e-05	0.000793548
			6.87201e-05	0.00554			6.87201e-05	0.000794946
			6.88151e-05	0.00556			6.88151e-05	0.000796345
			6.89103e-05	0.00557			6.89103e-05	0.000797748
			6.90055e-05	0.00558			6.90055e-05	0.000799152
			6.91009e-05	0.00559			6.91009e-05	0.00080056
			6.91965e-05	0.0056			6.91965e-05	0.000801969
			6.92922e-05	0.00561			6.92922e-05	0.000803381
			6.9388e-05	0.00563			6.9388e-05	0.000804796
			6.94839e-05	0.00564			6.94839e-05	0.000806213
			6.958e-05	0.00565			6.958e-05	0.000807633
			6.96762e-05	0.00566			6.96762e-05	0.000809055
			6.97725e-05	0.00567			6.97725e-05	0.000810479
			6.9869e-05	0.00568			6.9869e-05	0.000811906
			6.99656e-05	0.0057			6.99656e-05	0.000813336
			7.00623e-05	0.00571			7.00623e-05	0.000814768
			7.01592e-05	0.00572			7.01592e-05	0.000816203
			7.02562e-05	0.00573			7.02562e-05	0.00081764
			7.03533e-05	0.00574			7.03533e-05	0.00081908
			7.04506e-05	0.00576			7.04506e-05	0.000820522
			7.0548e-05	0.00577			7.0548e-05	0.000821967
			7.06456e-05	0.00578			7.06456e-05	0.000823414
			7.07432e-05	0.00579			7.07432e-05	0.000824864
			7.08411e-05	0.0058			7.08411e-05	0.000826316
			7.0939e-05	0.00582			7.0939e-05	0.000827771
			7.10371e-05	0.00583			7.10371e-05	0.000829229
			7.11353e-05	0.00584			7.11353e-05	0.000830689
			7.12337e-05	0.00585			7.12337e-05	0.000832151
			7.13322e-05	0.00587			7.13322e-05	0.000833617
			7.14308e-05	0.00588			7.14308e-05	0.000835084
			7.15295e-05	0.00589			7.15295e-05	0.000836555
			7.16284e-05	0.0059			7.16284e-05	0.000838028
			7.17275e-05	0.00591			7.17275e-05	0.000839503
			7.18267e-05	0.00593			7.18267e-05	0.000840981
			7.1926e-05	0.00594			7.1926e-05	0.000842462
			7.20254e-05	0.00595			7.20254e-05	0.000843946
			7.2125e-05	0.00596			7.2125e-05	0.000845432
			7.22247e-05	0.00598			7.22247e-05	0.00084692
			7.23246e-05	0.00599			7.23246e-05	0.000848411
			7.24246e-05	0.006			7.24246e-05	0.000849905
			7.25247e-05	0.00601			7.25247e-05	0.000851402
			7.2625e-05	0.00603			7.2625e-05	0.000852901
			7.27254e-05	0.00604			7.27254e-05	0.000854402
			7.2826e-05	0.00605			7.2826e-05	0.000855907
			7.29267e-05	0.00606			7.29267e-05	0.000857414
			7.30275e-05	0.00608			7.30275e-05	0.000858924
			7.31285e-05	0.00609			7.31285e-05	0.000860436
			7.32296e-05	0.0061			7.32296e-05	0.000861951
			7.33308e-05	0.00612			7.33308e-05	0.000863469
			7.34322e-05	0.00613			7.34322e-05	0.000864989
			7.35337e-05	0.00614			7.35337e-05	0.000866512
			7.36354e-05	0.00615			7.36354e-05	0.000868038
			7.37372e-05	0.00617			7.37372e-05	0.000869566
			7.38392e-05	0.00618			7.38392e-05	0.000871097
			7.39413e-05	0.00619			7.39413e-05	0.000872631
			7.40435e-05	0.00621			7.40435e-05	0.000874167
			7.41459e-05	0.00622			7.41459e-05	0.000875706
			7.42484e-05	0.00623			7.42484e-05	0.000877248
			7.43511e-05	0.00624			7.43511e-05	0.000878793
			7.44539e-05	0.00626			7.44539e-05	0.00088034
			7.45568e-05	0.00627			7.45568e-05	0.00088189
			7.46599e-05	0.00628			7.46599e-05	0.000883443
			7.47631e-05	0.0063			7.47631e-05	0.000884998
			7.48665e-05	0.00631			7.48665e-05	0.000886556
			7.497e-05	0.00632			7.497e-05	0.000888117
			7.50737e-05	0.00634			7.50737e-05	0.000889681
			7.51775e-05	0.00635			7.51775e-05	0.000891247
			7.52814e-05	0.00636			7.52814e-05	0.000892817
			7.53855e-05	0.00638			7.53855e-05	0.000894388
			7.54897e-05	0.00639			7.54897e-05	0.000895963
			7.55941e-05	0.0064			7.55941e-05	0.000897541
			7.56986e-05	0.00642			7.56986e-05	0.000899121
			7.58033e-05	0.00643			7.58033e-05	0.000900704
			7.59081e-05	0.00644			7.59081e-05	0.00090229
			7.6013e-05	0.00646			7.6013e-05	0.000903878
			7.61181e-05	0.00647			7.61181e-05	0.00090547
			7.62234e-05	0.00648			7.62234e-05	0.000907064
			7.63288e-05	0.0065			7.63288e-05	0.000908661
			7.64343e-05	0.00651			7.64343e-05	0.000910261
			7.654e-05	0.00652			7.654e-05	0.000911863
			7.66458e-05	0.00654			7.66458e-05	0.000913469
			7.67518e-05	0.00655			7.67518e-05	0.000915077
			7.68579e-05	0.00657			7.68579e-05	0.000916688
			7.69642e-05	0.00658			7.69642e-05	0.000918302
			7.70706e-05	0.00659			7.70706e-05	0.000919919
			7.71772e-05	0.00661			7.71772e-05	0.000921539
			7.72839e-05	0.00662			7.72839e-05	0.000923161
			7.73907e-05	0.00663			7.73907e-05	0.000924786
			7.74977e-05	0.00665			7.74977e-05	0.000926415
			7.76049e-05	0.00666			7.76049e-05	0.000928046
			7.77122e-05	0.00668			7.77122e-05	0.00092968
			7.78196e-05	0.00669			7.78196e-05	0.000931316
			7.79272e-05	0.0067			7.79272e-05	0.000932956
			7.8035e-05	0.00672			7.8035e-05	0.000934599
			7.81429e-05	0.00673			7.81429e-05	0.000936244
			7.82509e-05	0.00675			7.82509e-05	0.000937892
			7.83591e-05	0.00676			7.83591e-05	0.000939544
			7.84674e-05	0.00677			7.84674e-05	0.000941198
			7.85759e-05	0.00679			7.85759e-05	0.000942855
			7.86846e-05	0.0068			7.86846e-05	0.000944515
			7.87934e-05	0.00682			7.87934e-05	0.000946178
			7.89023e-05	0.00683			7.89023e-05	0.000947843
			7.90114e-05	0.00684			7.90114e-05	0.000949512
			7.91206e-05	0.00686			7.91206e-05	0.000951184
			7.923e-05	0.00687			7.923e-05	0.000952858
			7.93396e-05	0.00689			7.93396e-05	0.000954536
			7.94493e-05	0.0069			7.94493e-05	0.000956217
			7.95591e-05	0.00692			7.95591e-05	0.0009579
			7.96691e-05	0.00693			7.96691e-05	0.000959586
			7.97793e-05	0.00695			7.97793e-05	0.000961276
			7.98896e-05	0.00696			7.98896e-05	0.000962968
			8.00001e-05	0.00697			8.00001e-05	0.000964664
			8.01107e-05	0.00699			8.01107e-05	0.000966362
			8.02214e-05	0.007			8.02214e-05	0.000968063
			8.03324e-05	0.00702			8.03324e-05	0.000969768
			8.04434e-05	0.00703			8.04434e-05	0.000971475
			8.05546e-05	0.00705			8.05546e-05	0.000973185
			8.0666e-05	0.00706			8.0666e-05	0.000974898
			8.07776e-05	0.00708			8.07776e-05	0.000976615
			8.08892e-05	0.00709			8.08892e-05	0.000978334
			8.10011e-05	0.00711			8.10011e-05	0.000980056
			8.11131e-05	0.00712			8.11131e-05	0.000981782
			8.12252e-05	0.00714			8.12252e-05	0.00098351
			8.13375e-05	0.00715			8.13375e-05	0.000985242
			8.145e-05	0.00717			8.145e-05	0.000986976
			8.15626e-05	0.00718			8.15626e-05	0.000988714
			8.16754e-05	0.0072			8.16754e-05	0.000990454
			8.17883e-05	0.00721			8.17883e-05	0.000992198
			8.19014e-05	0.00723			8.19014e-05	0.000993945
			8.20146e-05	0.00724			8.20146e-05	0.000995695
			8.2128e-05	0.00726			8.2128e-05	0.000997448
			8.22416e-05	0.00727			8.22416e-05	0.000999204
			8.23553e-05	0.00729			8.23553e-05	0.001
			8.24692e-05	0.0073			8.24692e-05	0.001
			8.25832e-05	0.00732			8.25832e-05	0.001
			8.26974e-05	0.00733			8.26974e-05	0.00101
			8.28117e-05	0.00735			8.28117e-05	0.00101
			8.29262e-05	0.00736			8.29262e-05	0.00101
			8.30409e-05	0.00738			8.30409e-05	0.00101
			8.31557e-05	0.00739			8.31557e-05	0.00101
			8.32707e-05	0.00741			8.32707e-05	0.00102
			8.33858e-05	0.00742			8.33858e-05	0.00102
			8.35011e-05	0.00744			8.35011e-05	0.00102
			8.36165e-05	0.00746			8.36165e-05	0.00102
			8.37322e-05	0.00747			8.37322e-05	0.00102
			8.38479e-05	0.00749			8.38479e-05	0.00102
			8.39639e-05	0.0075			8.39639e-05	0.00103
			8.408e-05	0.00752			8.408e-05	0.00103
			8.41962e-05	0.00753			8.41962e-05	0.00103
			8.43126e-05	0.00755			8.43126e-05	0.00103
			8.44292e-05	0.00757			8.44292e-05	0.00103
			8.45459e-05	0.00758			8.45459e-05	0.00103
			8.46628e-05	0.0076			8.46628e-05	0.00104
			8.47799e-05	0.00761			8.47799e-05	0.00104
			8.48971e-05	0.00763			8.48971e-05	0.00104
			8.50145e-05	0.00764			8.50145e-05	0.00104
			8.5132e-05	0.00766			8.5132e-05	0.00104
			8.52497e-05	0.00768			8.52497e-05	0.00105
			8.53676e-05	0.00769			8.53676e-05	0.00105
			8.54856e-05	0.00771			8.54856e-05	0.00105
			8.56038e-05	0.00772			8.56038e-05	0.00105
			8.57222e-05	0.00774			8.57222e-05	0.00105
			8.58407e-05	0.00776			8.58407e-05	0.00106
			8.59594e-05	0.00777			8.59594e-05	0.00106
			8.60783e-05	0.00779			8.60783e-05	0.00106
			8.61973e-05	0.00781			8.61973e-05	0.00106
			8.63165e-05	0.00782			8.63165e-05	0.00106
			8.64358e-05	0.00784			8.64358e-05	0.00106
			8.65553e-05	0.00785			8.65553e-05	0.00107
			8.6675e-05	0.00787			8.6675e-05	0.00107
			8.67948e-05	0.00789			8.67948e-05	0.00107
			8.69148e-05	0.0079			8.69148e-05	0.00107
			8.7035e-05	0.00792			8.7035e-05	0.00107
			8.71553e-05	0.00794			8.71553e-05	0.00108
			8.72759e-05	0.00795			8.72759e-05	0.00108
			8.73965e-05	0.00797			8.73965e-05	0.00108
			8.75174e-05	0.00799			8.75174e-05	0.00108
			8.76384e-05	0.008			8.76384e-05	0.00108
			8.77595e-05	0.00802			8.77595e-05	0.00109
			8.78809e-05	0.00804			8.78809e-05	0.00109
			8.80024e-05	0.00805			8.80024e-05	0.00109
			8.81241e-05	0.00807			8.81241e-05	0.00109
			8.82459e-05	0.00809			8.82459e-05	0.00109
			8.83679e-05	0.0081			8.83679e-05	0.00109
			8.84901e-05	0.00812			8.84901e-05	0.0011
			8.86125e-05	0.00814			8.86125e-05	0.0011
			8.8735e-05	0.00815			8.8735e-05	0.0011
			8.88577e-05	0.00817			8.88577e-05	0.0011
			8.89805e-05	0.00819			8.89805e-05	0.0011
			8.91035e-05	0.00821			8.91035e-05	0.00111
			8.92267e-05	0.00822			8.92267e-05	0.00111
			8.93501e-05	0.00824			8.93501e-05	0.00111
			8.94737e-05	0.00826			8.94737e-05	0.00111
			8.95974e-05	0.00827			8.95974e-05	0.00111
			8.97212e-05	0.00829			8.97212e-05	0.00112
			8.98453e-05	0.00831			8.98453e-05	0.00112
			8.99695e-05	0.00833			8.99695e-05	0.00112
			9.00939e-05	0.00834			9.00939e-05	0.00112
			9.02185e-05	0.00836			9.02185e-05	0.00112
			9.03432e-05	0.00838			9.03432e-05	0.00113
			9.04681e-05	0.0084			9.04681e-05	0.00113
			9.05932e-05	0.00841			9.05932e-05	0.00113
			9.07185e-05	0.00843			9.07185e-05	0.00113
			9.08439e-05	0.00845			9.08439e-05	0.00113
			9.09695e-05	0.00847			9.09695e-05	0.00114
			9.10953e-05	0.00848			9.10953e-05	0.00114
			9.12212e-05	0.0085			9.12212e-05	0.00114
			9.13474e-05	0.00852			9.13474e-05	0.00114
			9.14737e-05	0.00854			9.14737e-05	0.00114
			9.16002e-05	0.00855			9.16002e-05	0.00115
			9.17268e-05	0.00857			9.17268e-05	0.00115
			9.18536e-05	0.00859			9.18536e-05	0.00115
			9.19806e-05	0.00861			9.19806e-05	0.00115
			9.21078e-05	0.00863			9.21078e-05	0.00115
			9.22352e-05	0.00864			9.22352e-05	0.00116
			9.23627e-05	0.00866			9.23627e-05	0.00116
			9.24904e-05	0.00868			9.24904e-05	0.00116
			9.26183e-05	0.0087			9.26183e-05	0.00116
			9.27463e-05	0.00872			9.27463e-05	0.00116
			9.28746e-05	0.00873			9.28746e-05	0.00117
			9.3003e-05	0.00875			9.3003e-05	0.00117
			9.31316e-05	0.00877			9.31316e-05	0.00117
			9.32603e-05	0.00879			9.32603e-05	0.00117
			9.33893e-05	0.00881			9.33893e-05	0.00117
			9.35184e-05	0.00883			9.35184e-05	0.00118
			9.36477e-05	0.00884			9.36477e-05	0.00118
			9.37772e-05	0.00886			9.37772e-05	0.00118
			9.39068e-05	0.00888			9.39068e-05	0.00118
			9.40367e-05	0.0089			9.40367e-05	0.00119
			9.41667e-05	0.00892			9.41667e-05	0.00119
			9.42969e-05	0.00894			9.42969e-05	0.00119
			9.44273e-05	0.00896			9.44273e-05	0.00119
			9.45578e-05	0.00897			9.45578e-05	0.00119
			9.46886e-05	0.00899			9.46886e-05	0.0012
			9.48195e-05	0.00901			9.48195e-05	0.0012
			9.49506e-05	0.00903			9.49506e-05	0.0012
			9.50819e-05	0.00905			9.50819e-05	0.0012
			9.52134e-05	0.00907			9.52134e-05	0.0012
			9.5345e-05	0.00909			9.5345e-05	0.00121
			9.54768e-05	0.00911			9.54768e-05	0.00121
			9.56088e-05	0.00912			9.56088e-05	0.00121
			9.5741e-05	0.00914			9.5741e-05	0.00121
			9.58734e-05	0.00916			9.58734e-05	0.00121
			9.6006e-05	0.00918			9.6006e-05	0.00122
			9.61387e-05	0.0092			9.61387e-05	0.00122
			9.62716e-05	0.00922			9.62716e-05	0.00122
			9.64047e-05	0.00924			9.64047e-05	0.00122
			9.6538e-05	0.00926			9.6538e-05	0.00123
			9.66715e-05	0.00928			9.66715e-05	0.00123
			9.68052e-05	0.0093			9.68052e-05	0.00123
			9.6939e-05	0.00932			9.6939e-05	0.00123
			9.70731e-05	0.00934			9.70731e-05	0.00123
			9.72073e-05	0.00936			9.72073e-05	0.00124
			9.73417e-05	0.00937			9.73417e-05	0.00124
			9.74763e-05	0.00939			9.74763e-05	0.00124
			9.7611e-05	0.00941			9.7611e-05	0.00124
			9.7746e-05	0.00943			9.7746e-05	0.00124
			9.78812e-05	0.00945			9.78812e-05	0.00125
			9.80165e-05	0.00947			9.80165e-05	0.00125
			9.8152e-05	0.00949			9.8152e-05	0.00125
			9.82877e-05	0.00951			9.82877e-05	0.00125
			9.84236e-05	0.00953			9.84236e-05	0.00126
			9.85597e-05	0.00955			9.85597e-05	0.00126
			9.8696e-05	0.00957			9.8696e-05	0.00126
			9.88324e-05	0.00959			9.88324e-05	0.00126
			9.89691e-05	0.00961			9.89691e-05	0.00126
			9.91059e-05	0.00963			9.91059e-05	0.00127
			9.9243e-05	0.00965			9.9243e-05	0.00127
			9.93802e-05	0.00967			9.93802e-05	0.00127
			9.95176e-05	0.00969			9.95176e-05	0.00127
			9.96552e-05	0.00971			9.96552e-05	0.00128
			9.9793e-05	0.00973			9.9793e-05	0.00128
			9.99309e-05	0.00975			9.99309e-05	0.00128
			0.000100069	0.00977			0.000100069	0.00128
			0.000100207	0.00979			0.000100207	0.00128
			0.000100346	0.00981			0.000100346	0.00129
			0.000100485	0.00983			0.000100485	0.00129
			0.000100624	0.00985			0.000100624	0.00129
			0.000100763	0.00988			0.000100763	0.00129
			0.000100902	0.0099			0.000100902	0.0013
			0.000101042	0.00992			0.000101042	0.0013
			0.000101181	0.00994			0.000101181	0.0013
			0.000101321	0.00996			0.000101321	0.0013
			0.000101461	0.00998			0.000101461	0.00131
			0.000101602	0.01			0.000101602	0.00131
			0.000101742	0.01002			0.000101742	0.00131
			0.000101883	0.01004			0.000101883	0.00131
			0.000102024	0.01006			0.000102024	0.00131
			0.000102165	0.01008			0.000102165	0.00132
			0.000102306	0.0101			0.000102306	0.00132
			0.000102447	0.01012			0.000102447	0.00132
			0.000102589	0.01015			0.000102589	0.00132
			0.000102731	0.01017			0.000102731	0.00133
			0.000102873	0.01019			0.000102873	0.00133
			0.000103015	0.01021			0.000103015	0.00133
			0.000103158	0.01023			0.000103158	0.00133
			0.0001033	0.01025			0.0001033	0.00134
			0.000103443	0.01027			0.000103443	0.00134
			0.000103586	0.01029			0.000103586	0.00134
			0.000103729	0.01032			0.000103729	0.00134
			0.000103873	0.01034			0.000103873	0.00135
			0.000104016	0.01036			0.000104016	0.00135
			0.00010416	0.01038			0.00010416	0.00135
			0.000104304	0.0104			0.000104304	0.00135
			0.000104448	0.01042			0.000104448	0.00135
			0.000104593	0.01045			0.000104593	0.00136
			0.000104737	0.01047			0.000104737	0.00136
			0.000104882	0.01049			0.000104882	0.00136
			0.000105027	0.01051			0.000105027	0.00136
			0.000105172	0.01053			0.000105172	0.00137
			0.000105318	0.01055			0.000105318	0.00137
			0.000105464	0.01058			0.000105464	0.00137
			0.000105609	0.0106			0.000105609	0.00137
			0.000105755	0.01062			0.000105755	0.00138
			0.000105902	0.01064			0.000105902	0.00138
			0.000106048	0.01066			0.000106048	0.00138
			0.000106195	0.01069			0.000106195	0.00138
			0.000106341	0.01071			0.000106341	0.00139
			0.000106489	0.01073			0.000106489	0.00139
			0.000106636	0.01075			0.000106636	0.00139
			0.000106783	0.01078			0.000106783	0.00139
			0.000106931	0.0108			0.000106931	0.0014
			0.000107079	0.01082			0.000107079	0.0014
			0.000107227	0.01084			0.000107227	0.0014
			0.000107375	0.01087			0.000107375	0.0014
			0.000107523	0.01089			0.000107523	0.00141
			0.000107672	0.01091			0.000107672	0.00141
			0.000107821	0.01093			0.000107821	0.00141
			0.00010797	0.01096			0.00010797	0.00141
			0.000108119	0.01098			0.000108119	0.00142
			0.000108269	0.011			0.000108269	0.00142
			0.000108419	0.01102			0.000108419	0.00142
			0.000108568	0.01105			0.000108568	0.00142
			0.000108719	0.01107			0.000108719	0.00143
			0.000108869	0.01109			0.000108869	0.00143
			0.000109019	0.01112			0.000109019	0.00143
			0.00010917	0.01114			0.00010917	0.00143
			0.000109321	0.01116			0.000109321	0.00144
			0.000109472	0.01119			0.000109472	0.00144
			0.000109624	0.01121			0.000109624	0.00144
			0.000109775	0.01123			0.000109775	0.00144
			0.000109927	0.01126			0.000109927	0.00145
			0.000110079	0.01128			0.000110079	0.00145
			0.000110231	0.0113			0.000110231	0.00145
			0.000110384	0.01133			0.000110384	0.00145
			0.000110536	0.01135			0.000110536	0.00146
			0.000110689	0.01137			0.000110689	0.00146
			0.000110842	0.0114			0.000110842	0.00146
			0.000110995	0.01142			0.000110995	0.00146
			0.000111149	0.01144			0.000111149	0.00147
			0.000111302	0.01147			0.000111302	0.00147
			0.000111456	0.01149			0.000111456	0.00147
			0.00011161	0.01152			0.00011161	0.00147
			0.000111765	0.01154			0.000111765	0.00148
			0.000111919	0.01156			0.000111919	0.00148
			0.000112074	0.01159			0.000112074	0.00148
			0.000112229	0.01161			0.000112229	0.00148
			0.000112384	0.01164			0.000112384	0.00149
			0.00011254	0.01166			0.00011254	0.00149
			0.000112695	0.01168			0.000112695	0.00149
			0.000112851	0.01171			0.000112851	0.00149
			0.000113007	0.01173			0.000113007	0.0015
			0.000113163	0.01176			0.000113163	0.0015
			0.00011332	0.01178			0.00011332	0.0015
			0.000113476	0.01181			0.000113476	0.00151
			0.000113633	0.01183			0.000113633	0.00151
			0.00011379	0.01186			0.00011379	0.00151
			0.000113948	0.01188			0.000113948	0.00151
			0.000114105	0.0119			0.000114105	0.00152
			0.000114263	0.01193			0.000114263	0.00152
			0.000114421	0.01195			0.000114421	0.00152
			0.000114579	0.01198			0.000114579	0.00152
			0.000114738	0.012			0.000114738	0.00153
			0.000114896	0.01203			0.000114896	0.00153
			0.000115055	0.01205			0.000115055	0.00153
			0.000115214	0.01208			0.000115214	0.00153
			0.000115374	0.0121			0.000115374	0.00154
			0.000115533	0.01213			0.000115533	0.00154
			0.000115693	0.01215			0.000115693	0.00154
			0.000115853	0.01218			0.000115853	0.00155
			0.000116013	0.0122			0.000116013	0.00155
			0.000116173	0.01223			0.000116173	0.00155
			0.000116334	0.01226			0.000116334	0.00155
			0.000116495	0.01228			0.000116495	0.00156
			0.000116656	0.01231			0.000116656	0.00156
			0.000116817	0.01233			0.000116817	0.00156
			0.000116979	0.01236			0.000116979	0.00156
			0.00011714	0.01238			0.00011714	0.00157
			0.000117302	0.01241			0.000117302	0.00157
			0.000117465	0.01243			0.000117465	0.00157
			0.000117627	0.01246			0.000117627	0.00158
			0.00011779	0.01249			0.00011779	0.00158
			0.000117953	0.01251			0.000117953	0.00158
			0.000118116	0.01254			0.000118116	0.00158
			0.000118279	0.01256			0.000118279	0.00159
			0.000118442	0.01259			0.000118442	0.00159
			0.000118606	0.01262			0.000118606	0.00159
			0.00011877	0.01264			0.00011877	0.0016
			0.000118934	0.01267			0.000118934	0.0016
			0.000119099	0.0127			0.000119099	0.0016
			0.000119264	0.01272			0.000119264	0.0016
			0.000119428	0.01275			0.000119428	0.00161
			0.000119594	0.01277			0.000119594	0.00161
			0.000119759	0.0128			0.000119759	0.00161
			0.000119924	0.01283			0.000119924	0.00161
			0.00012009	0.01285			0.00012009	0.00162
			0.000120256	0.01288			0.000120256	0.00162
			0.000120423	0.01291			0.000120423	0.00162
			0.000120589	0.01293			0.000120589	0.00163
			0.000120756	0.01296			0.000120756	0.00163
			0.000120923	0.01299			0.000120923	0.00163
			0.00012109	0.01302			0.00012109	0.00163
			0.000121257	0.01304			0.000121257	0.00164
			0.000121425	0.01307			0.000121425	0.00164
			0.000121593	0.0131			0.000121593	0.00164
			0.000121761	0.01312			0.000121761	0.00165
			0.000121929	0.01315			0.000121929	0.00165
			0.000122098	0.01318			0.000122098	0.00165
			0.000122267	0.01321			0.000122267	0.00166
			0.000122436	0.01323			0.000122436	0.00166
			0.000122605	0.01326			0.000122605	0.00166
			0.000122775	0.01329			0.000122775	0.00166
			0.000122944	0.01332			0.000122944	0.00167
			0.000123114	0.01334			0.000123114	0.00167
			0.000123285	0.01337			0.000123285	0.00167
			0.000123455	0.0134			0.000123455	0.00168
			0.000123626	0.01343			0.000123626	0.00168
			0.000123797	0.01345			0.000123797	0.00168
			0.000123968	0.01348			0.000123968	0.00168
			0.000124139	0.01351			0.000124139	0.00169
			0.000124311	0.01354			0.000124311	0.00169
			0.000124483	0.01357			0.000124483	0.00169
			0.000124655	0.01359			0.000124655	0.0017
			0.000124827	0.01362			0.000124827	0.0017
			0.000125	0.01365			0.000125	0.0017
			0.000125173	0.01368			0.000125173	0.00171
			0.000125346	0.01371			0.000125346	0.00171
			0.000125519	0.01374			0.000125519	0.00171
			0.000125693	0.01376			0.000125693	0.00171
			0.000125866	0.01379			0.000125866	0.00172
			0.00012604	0.01382			0.00012604	0.00172
			0.000126215	0.01385			0.000126215	0.00172
			0.000126389	0.01388			0.000126389	0.00173
			0.000126564	0.01391			0.000126564	0.00173
			0.000126739	0.01394			0.000126739	0.00173
			0.000126914	0.01396			0.000126914	0.00174
			0.00012709	0.01399			0.00012709	0.00174
			0.000127265	0.01402			0.000127265	0.00174
			0.000127441	0.01405			0.000127441	0.00174
			0.000127618	0.01408			0.000127618	0.00175
			0.000127794	0.01411			0.000127794	0.00175
			0.000127971	0.01414			0.000127971	0.00175
			0.000128148	0.01417			0.000128148	0.00176
			0.000128325	0.0142			0.000128325	0.00176
			0.000128502	0.01423			0.000128502	0.00176
			0.00012868	0.01426			0.00012868	0.00177
			0.000128858	0.01429			0.000128858	0.00177
			0.000129036	0.01432			0.000129036	0.00177
			0.000129214	0.01435			0.000129214	0.00178
			0.000129393	0.01438			0.000129393	0.00178
			0.000129572	0.01441			0.000129572	0.00178
			0.000129751	0.01444			0.000129751	0.00179
			0.000129931	0.01446			0.000129931	0.00179
			0.00013011	0.01449			0.00013011	0.00179
			0.00013029	0.01452			0.00013029	0.00179
			0.00013047	0.01455			0.00013047	0.0018
			0.000130651	0.01459			0.000130651	0.0018
			0.000130831	0.01462			0.000130831	0.0018
			0.000131012	0.01465			0.000131012	0.00181
			0.000131193	0.01468			0.000131193	0.00181
			0.000131375	0.01471			0.000131375	0.00181
			0.000131556	0.01474			0.000131556	0.00182
			0.000131738	0.01477			0.000131738	0.00182
			0.00013192	0.0148			0.00013192	0.00182
			0.000132103	0.01483			0.000132103	0.00183
			0.000132285	0.01486			0.000132285	0.00183
			0.000132468	0.01489			0.000132468	0.00183
			0.000132652	0.01492			0.000132652	0.00184
			0.000132835	0.01495			0.000132835	0.00184
			0.000133019	0.01498			0.000133019	0.00184
			0.000133203	0.01501			0.000133203	0.00185
			0.000133387	0.01504			0.000133387	0.00185
			0.000133571	0.01508			0.000133571	0.00185
			0.000133756	0.01511			0.000133756	0.00186
			0.000133941	0.01514			0.000133941	0.00186
			0.000134126	0.01517			0.000134126	0.00186
			0.000134311	0.0152			0.000134311	0.00187
			0.000134497	0.01523			0.000134497	0.00187
			0.000134683	0.01526			0.000134683	0.00187
			0.000134869	0.0153			0.000134869	0.00188
			0.000135056	0.01533			0.000135056	0.00188
			0.000135242	0.01536			0.000135242	0.00188
			0.000135429	0.01539			0.000135429	0.00188
			0.000135617	0.01542			0.000135617	0.00189
			0.000135804	0.01545			0.000135804	0.00189
			0.000135992	0.01549			0.000135992	0.00189
			0.00013618	0.01552			0.00013618	0.0019
			0.000136368	0.01555			0.000136368	0.0019
			0.000136557	0.01558			0.000136557	0.0019
			0.000136746	0.01562			0.000136746	0.00191
			0.000136935	0.01565			0.000136935	0.00191
			0.000137124	0.01568			0.000137124	0.00192
			0.000137314	0.01571			0.000137314	0.00192
			0.000137504	0.01574			0.000137504	0.00192
			0.000137694	0.01578			0.000137694	0.00193
			0.000137884	0.01581			0.000137884	0.00193
			0.000138075	0.01584			0.000138075	0.00193
			0.000138266	0.01588			0.000138266	0.00194
			0.000138457	0.01591			0.000138457	0.00194
			0.000138648	0.01594			0.000138648	0.00194
			0.00013884	0.01597			0.00013884	0.00195
			0.000139032	0.01601			0.000139032	0.00195
			0.000139224	0.01604			0.000139224	0.00195
			0.000139417	0.01607			0.000139417	0.00196
			0.000139609	0.01611			0.000139609	0.00196
			0.000139802	0.01614			0.000139802	0.00196
			0.000139996	0.01617			0.000139996	0.00197
			0.000140189	0.01621			0.000140189	0.00197
			0.000140383	0.01624			0.000140383	0.00197
			0.000140577	0.01627			0.000140577	0.00198
			0.000140772	0.01631			0.000140772	0.00198
			0.000140966	0.01634			0.000140966	0.00198
			0.000141161	0.01638			0.000141161	0.00199
			0.000141356	0.01641			0.000141356	0.00199
			0.000141552	0.01644			0.000141552	0.00199
			0.000141747	0.01648			0.000141747	0.002
			0.000141943	0.01651			0.000141943	0.002
			0.00014214	0.01655			0.00014214	0.002
			0.000142336	0.01658			0.000142336	0.00201
			0.000142533	0.01661			0.000142533	0.00201
			0.00014273	0.01665			0.00014273	0.00202
			0.000142927	0.01668			0.000142927	0.00202
			0.000143125	0.01672			0.000143125	0.00202
			0.000143323	0.01675			0.000143323	0.00203
			0.000143521	0.01679			0.000143521	0.00203
			0.00014372	0.01682			0.00014372	0.00203
			0.000143918	0.01686			0.000143918	0.00204
			0.000144117	0.01689			0.000144117	0.00204
			0.000144316	0.01693			0.000144316	0.00204
			0.000144516	0.01696			0.000144516	0.00205
			0.000144716	0.017			0.000144716	0.00205
			0.000144916	0.01703			0.000144916	0.00205
			0.000145116	0.01707			0.000145116	0.00206
			0.000145317	0.0171			0.000145317	0.00206
			0.000145518	0.01714			0.000145518	0.00207
			0.000145719	0.01717			0.000145719	0.00207
			0.000145921	0.01721			0.000145921	0.00207
			0.000146122	0.01724			0.000146122	0.00208
			0.000146324	0.01728			0.000146324	0.00208
			0.000146527	0.01731			0.000146527	0.00208
			0.000146729	0.01735			0.000146729	0.00209
			0.000146932	0.01739			0.000146932	0.00209
			0.000147135	0.01742			0.000147135	0.00209
			0.000147339	0.01746			0.000147339	0.0021
			0.000147542	0.01749			0.000147542	0.0021
			0.000147746	0.01753			0.000147746	0.00211
			0.000147951	0.01757			0.000147951	0.00211
			0.000148155	0.0176			0.000148155	0.00211
			0.00014836	0.01764			0.00014836	0.00212
			0.000148565	0.01767			0.000148565	0.00212
			0.000148771	0.01771			0.000148771	0.00212
			0.000148976	0.01775			0.000148976	0.00213
			0.000149182	0.01778			0.000149182	0.00213
			0.000149389	0.01782			0.000149389	0.00214
			0.000149595	0.01786			0.000149595	0.00214
			0.000149802	0.01789			0.000149802	0.00214
			0.000150009	0.01793			0.000150009	0.00215
			0.000150217	0.01797			0.000150217	0.00215
			0.000150424	0.01801			0.000150424	0.00215
			0.000150632	0.01804			0.000150632	0.00216
			0.00015084	0.01808			0.00015084	0.00216
			0.000151049	0.01812			0.000151049	0.00217
			0.000151258	0.01816			0.000151258	0.00217
			0.000151467	0.01819			0.000151467	0.00217
			0.000151676	0.01823			0.000151676	0.00218
			0.000151886	0.01827			0.000151886	0.00218
			0.000152096	0.01831			0.000152096	0.00218
			0.000152306	0.01834			0.000152306	0.00219
			0.000152517	0.01838			0.000152517	0.00219
			0.000152728	0.01842			0.000152728	0.0022
			0.000152939	0.01846			0.000152939	0.0022
			0.000153151	0.01849			0.000153151	0.0022
			0.000153362	0.01853			0.000153362	0.00221
			0.000153574	0.01857			0.000153574	0.00221
			0.000153787	0.01861			0.000153787	0.00222
			0.000153999	0.01865			0.000153999	0.00222
			0.000154212	0.01869			0.000154212	0.00222
			0.000154425	0.01873			0.000154425	0.00223
			0.000154639	0.01876			0.000154639	0.00223
			0.000154853	0.0188			0.000154853	0.00224
			0.000155067	0.01884			0.000155067	0.00224
			0.000155281	0.01888			0.000155281	0.00224
			0.000155496	0.01892			0.000155496	0.00225
			0.000155711	0.01896			0.000155711	0.00225
			0.000155926	0.019			0.000155926	0.00225
			0.000156142	0.01904			0.000156142	0.00226
			0.000156358	0.01908			0.000156358	0.00226
			0.000156574	0.01911			0.000156574	0.00227
			0.00015679	0.01915			0.00015679	0.00227
			0.000157007	0.01919			0.000157007	0.00227
			0.000157224	0.01923			0.000157224	0.00228
			0.000157442	0.01927			0.000157442	0.00228
			0.000157659	0.01931			0.000157659	0.00229
[truncated: 8,003 more rows]

## Sheet: Fig2d
Cre:Non-Amplifying 1:150 Ratio			Cre:Beatrix 1:150 Ratio
Intensity (r) Non-Amplifying	Hue (θ) Non-Amplifying		Intensity (r) Beatrix	Hue (θ) Beatrix
4.51837	0.5049		87.1084	0.12795
10.5226	0.53655		86.7085	0.2116
5.04014	0.47971		86.693	0.32976
5.04011	0.51818		86.6103	0.2541
4.45558	0.46582		86.4828	0.35287
5.1975	0.67911		86.4466	0.28768
4.78678	0.6297		86.4231	0.69613
4.39579	0.80024		86.396	0.34785
4.72548	0.40499		86.3325	0.14704
4.22526	0.42745		86.3244	0.50115
4.59079	0.55948		86.3176	0.76685
4.79651	0.72147		86.2757	0.85003
4.54565	0.66349		86.1105	0.36516
4.31782	0.28022		86.1025	0.46937
4.7276	0.53048		86.0889	0.58382
4.87825	0.73431		86.049	0.16199
4.91373	0.45711		86.0482	0.1922
4.70402	0.37911		85.9625	0.7218
4.60532	0.44178		85.9247	0.17698
4.05104	0.48838		85.7565	0.23797
4.78191	0.64858		85.6962	0.61571
4.38324	0.56503		85.6376	0.51105
4.62267	0.50101		85.6233	0.19041
4.81176	0.56096		85.6171	0.06571
4.73729	0.36526		85.5625	0.81808
4.70475	0.43817		85.5015	0.34964
4.40365	0.55369		85.4779	0.3772
4.76057	0.50533		85.4552	0.29103
4.69034	0.322		85.3837	0.40538
4.61131	0.34046		85.3034	0.23786
4.12388	0.45109		85.2334	0.10137
3.98373	0.50621		85.1984	0.17196
4.61482	0.54878		85.1913	0.81848
4.45167	0.54266		85.1815	0.25216
4.01234	0.66697		85.176	0.22468
4.37753	0.5904		85.0423	0.07418
3.84644	0.57279		85.0197	0.28649
4.41572	0.643		84.8846	0.44174
4.28845	0.63462		84.825	0.49279
9.93982	0.33615		84.7758	0.90024
4.41636	0.48646		84.7614	0.72304
4.48234	0.55607		84.7599	0.12024
4.65419	0.57464		84.711	0.39858
4.2763	0.46732		84.6939	0.09963
4.92508	0.36175		84.6922	0.87445
4.63582	0.50082		84.6099	0.80767
4.92548	0.25545		84.599	0.92543
4.82732	0.21974		84.5245	0.84554
4.21321	0.47789		84.4571	0.26648
5.29051	0.25114		84.4536	0.35008
4.47063	0.47116		84.2513	0.16702
4.52953	0.40932		84.2271	0.62677
4.20382	0.29819		84.2192	0.32076
4.23654	0.55612		84.2051	0.76509
3.76261	0.83484		84.1572	0.52428
5.54224	0.67846		84.1384	0.34254
4.72799	0.82419		84.1032	0.82316
4.10267	0.49623		84.0708	0.82898
4.29091	0.80322		84.0174	0.16275
4.19548	0.59135		83.8967	0.17751
4.5957	0.21171		83.7693	0.31793
5.67885	0.21531		83.7415	0.29881
4.40365	0.29803		83.7148	0.91694
4.5286	0.56533		83.7103	0.51618
4.29249	0.4464		83.6605	0.17475
4.43869	0.57597		83.6288	0.06484
5.04857	0.30404		83.5794	0.17446
4.18519	0.56905		83.5715	0.19492
3.95635	0.47693		83.5234	0.39757
4.18856	0.7085		83.4842	0.248
4.61266	0.68792		83.452	0.28681
5.01643	0.41144		83.4022	0.62402
4.6085	0.34383		83.3557	0.33801
4.65771	0.55074		83.3503	0.82978
5.27874	0.39001		83.248	0.74474
5.14776	0.52574		83.1767	0.75299
5.18679	0.76081		83.159	0.48622
4.87151	0.30753		83.1415	0.62928
4.82983	0.52167		82.9935	0.59777
4.53254	0.51266		82.7614	0.86088
4.97999	0.77299		82.7361	0.49928
5.63714	0.27089		82.615	0.60579
4.14217	0.47422		82.5761	0.14553
5.03983	0.57563		82.5278	0.13561
5.03101	0.82243		82.4662	0.58181
4.53219	0.64679		82.4643	0.15937
4.96756	0.56139		82.4042	0.15567
4.62994	0.81756		82.3849	0.4447
5.13982	0.66755		82.3826	0.22857
5.09578	0.23589		82.3612	0.13421
3.65305	0.69342		82.3566	0.1365
4.25836	0.5107		82.2031	0.18962
4.24128	0.43299		82.2017	0.2539
4.2311	0.66207		81.9331	0.28773
4.50846	0.56098		81.9204	0.2671
5.34651	0.33948		81.8377	0.43012
4.67135	0.53706		81.7194	0.44951
4.73968	0.33001		81.6488	0.08431
4.89523	0.24844		81.4986	0.24356
4.97689	0.74962		81.3733	0.09769
5.08961	0.86811		81.0577	0.7759
5.5945	0.18195		81.016	0.35738
5.43654	0.73055		80.7803	0.17419
4.91948	0.57682		80.7007	0.78366
5.27788	0.23446		80.6411	0.05092
5.36515	0.23503		80.4761	0.24625
4.14322	0.60111		80.1128	0.13234
4.60016	0.17278		79.9688	0.30083
4.62009	0.23654		79.896	0.07517
5.29057	0.21642		79.8511	0.17195
4.36998	0.30845		79.8363	0.14654
4.36979	0.19107		79.7764	0.35658
49.4134	0.08397		79.7421	0.22446
23.4156	0.12142		79.5868	0.12295
57.4949	0.13807		79.4016	0.10562
28.5021	0.14532		79.2537	0.2466
82.565	0.10201		79.2195	0.12794
76.7618	0.05528		78.9518	0.16649
81.5671	0.07156		78.8323	0.05651
81.0088	0.04998		78.5558	0.1337
53.8357	0.08187		78.0294	0.11999
76.7108	0.0374		77.9865	0.20519
43.3994	0.07355		77.6065	0.12209
49.3169	0.0874		77.1764	0.74012
81.9492	0.07115		76.8244	0.40077
49.6373	0.11037		76.7645	0.77692
65.6577	0.07814		76.0711	0.16082
75.6673	0.07321		75.2266	0.2279
4.54752	0.31554		71.7571	0.1966
76.5463	0.10525		68.4635	0.27951
20.6015	0.24081		--	--
70.0185	0.0557		30.9367	0.06193
5.09409	0.30314		15.7092	0.09615
48.7755	0.1161		9.30919	0.18593
74.9041	0.08317		9.23527	0.29239
--	--		9.01576	0.13073
29.9566	0.47079		8.87815	0.38542
4.09487	0.57959		8.75241	0.50164
5.08894	0.69142		8.48362	0.48294
4.75061	0.51526		8.4073	0.42732
6.21419	0.43184		7.70624	0.64434
4.51646	0.69861		7.69332	0.2303
4.7573	0.70709		7.64391	0.16951
4.56556	0.52842		7.56504	0.60755
5.08891	0.5472		7.47776	0.24681
4.64383	0.75087		7.43468	0.12573
6.24706	0.4194		7.2346	0.65357
4.18089	0.61802		7.21241	0.48064
4.85604	0.73505		6.9694	0.20085
4.6704	0.52325		6.92565	0.47743
4.69411	0.69659		6.89067	0.49646
26.2278	0.37161		6.7903	0.5323
4.48273	0.8003		6.74466	0.82673
4.22735	0.74541		6.69278	0.08193
4.02638	0.48556		6.68202	0.33407
4.6363	0.72998		6.65995	0.3536
3.89663	0.77773		6.5649	0.73424
4.07879	0.583		6.52482	0.56718
4.21632	0.59575		6.47636	0.31966
3.81912	0.66485		6.45967	0.58782
4.4682	0.76114		6.43815	0.87781
4.37523	0.72564		6.42556	0.23707
5.14117	0.34185		6.28467	0.02347
4.52439	0.63054		6.18129	0.79942
3.96194	0.37092		6.1103	0.21934
3.93598	0.55444		6.08002	0.55789
4.48079	0.74381		6.07941	0.15589
5.11941	0.79226		6.07301	0.33195
3.759	0.68418		6.06021	0.78127
3.87646	0.75439		6.04198	0.38384
4.12556	0.36938		5.96879	0.70813
4.20642	0.35587		5.96294	0.57578
4.25074	0.42083		5.91405	0.53176
3.94748	0.40569		5.90511	0.37235
4.54226	0.82439		5.86	0.37528
4.70745	0.86534		5.85693	0.51673
4.16722	0.86305		5.85164	0.36047
3.69932	0.64911		5.82578	0.25805
4.42148	0.54748		5.8231	0.69312
4.56642	0.57791		5.81247	0.80612
5.14666	0.55836		5.80652	0.18081
3.96687	0.59425		5.79562	0.1216
3.80072	0.79927		5.79459	0.31544
4.90228	0.6216		5.7884	0.58674
4.20757	0.48662		5.78674	0.43069
4.21847	0.61579		5.73518	0.76306
4.22381	0.85625		5.68253	0.03838
4.16276	0.87061		5.65624	0.49385
4.91167	0.31325		5.63312	0.2031
7.03008	0.71706		5.61968	0.10946
4.30697	0.84082		5.57248	0.30124
4.92014	0.63614		5.5393	0.19281
4.82847	0.31166		5.51364	0.31763
3.91283	0.23256		5.50712	0.60757
4.50458	0.24651		5.50098	0.67555
4.35672	0.2438		5.44445	0.32438
4.89542	0.26208		5.43866	0.224
5.70118	0.16354		5.39837	0.62298
4.96566	0.28297		5.37589	0.74164
4.15336	0.35488		5.37403	0.81315
4.52203	0.26064		5.37284	0.51279
5.04341	0.1506		5.35665	0.44086
4.73576	0.29413		5.3163	0.86318
4.23786	0.41267		5.31394	0.23856
4.6308	0.4024		5.29449	0.63025
3.81448	0.40769		5.29412	0.75887
9.13031	0.35035		5.28709	0.21035
4.09536	0.42596		5.28206	0.13936
4.044	0.41225		5.26079	0.53156
5.19514	0.46469		5.25569	0.80206
4.88088	0.20079		5.23391	0.39228
5.47748	0.1506		5.23181	0.43083
4.50296	0.56843		5.21349	0.14989
5.11132	0.23083		5.2083	0.33054
5.96087	0.11403		5.2003	0.62817
3.94685	0.36506		5.18537	0.41742
5.2743	0.1552		5.17275	0.52833
4.9766	0.1204		5.16775	0.88663
4.5585	0.20226		5.16212	0.5024
4.0196	0.36794		5.15248	0.80784
71.3237	0.06252		5.15072	0.87418
74.5486	0.06393		5.13928	0.83651
81.2375	0.04552		5.13784	0.8979
25.3717	0.11194		5.13396	0.71412
74.6101	0.0487		5.12813	0.3859
79.3388	0.07036		5.1132	0.23053
27.8783	0.08442		5.10689	0.52674
83.9166	0.07853		5.1053	0.35562
76.724	0.05338		5.09973	0.33123
29.7129	0.0764		5.09197	0.73734
74.3695	0.05693		5.09188	0.07193
49.4101	0.06037		5.09177	0.76141
65.2477	0.0395		5.06702	0.54761
68.8301	0.06944		5.06303	0.75614
75.2031	0.04217		5.0549	0.80692
65.7098	0.10891		5.05035	0.318
80.5649	0.03327		5.04545	0.03479
12.55	0.15379		5.04518	0.72659
56.7235	0.04966		5.03738	0.64116
70.4244	0.05201		5.03647	0.04708
67.6242	0.0601		5.03614	0.66718
4.92701	0.20135		5.0352	0.29584
--	--		5.03129	0.41937
4.34101	0.56746		5.02649	0.33189
3.89193	0.36603		5.00643	0.0993
13.3578	0.43865		5.00534	0.75555
4.51424	0.53166		5.00146	0.58344
4.16713	0.56724		4.99679	0.41688
4.21388	0.68397		4.98645	0.5115
4.32356	0.4776		4.98169	0.3443
3.70096	0.57103		4.97981	0.63393
4.58749	0.8594		4.96778	0.64377
5.21812	0.59534		4.96365	0.51215
3.49143	0.50797		4.96316	0.46576
7.06605	0.31418		4.96313	0.62343
3.82565	0.2537		4.96122	0.30706
4.46082	0.78946		4.94264	0.72211
4.24248	0.20704		4.94218	0.60599
3.79259	0.53236		4.93183	0.24623
17.9103	0.22561		4.92624	0.32584
11.4314	0.27325		4.92605	0.1619
3.81929	0.6874		4.92534	0.30534
3.87988	0.35991		4.92135	0.85017
3.71175	0.67156		4.89773	0.49109
4.0247	0.69172		4.89462	0.5197
4.01399	0.38827		4.8832	0.20931
3.6757	0.33457		4.88097	0.85827
3.44571	0.80312		4.87201	0.66097
4.32827	0.56398		4.87109	0.2658
4.21581	0.6167		4.87	0.84477
3.6547	0.42087		4.86885	0.23613
4.22075	0.22982		4.86723	0.42167
4.09762	0.80922		4.86201	0.16652
3.60325	0.68087		4.85858	0.68045
4.04276	0.33961		4.85466	0.47884
4.53616	0.36204		4.85078	0.63917
3.87172	0.46422		4.84559	0.74181
4.01934	0.17944		4.84411	0.55765
4.01427	0.53759		4.84258	0.35418
3.80687	0.28309		4.84059	0.54777
4.25289	0.29969		4.84049	0.44974
4.03855	0.31533		4.83875	0.45712
4.13932	0.82746		4.83487	0.277
4.1244	0.1926		4.82476	0.46144
4.08475	0.32745		4.82374	0.83128
3.76936	0.32579		4.81927	0.63879
3.83898	0.40975		4.8138	0.6506
4.5319	0.18733		4.80832	0.66333
4.66255	0.15294		4.80105	0.33442
4.455	0.25682		4.79354	0.40439
4.52165	0.15334		4.79287	0.469
3.6953	0.50771		4.7927	0.63729
4.86183	0.1465		4.78922	0.36811
3.47446	0.37182		4.78808	0.3783
4.01146	0.72827		4.7823	0.41087
3.70111	0.30351		4.76564	0.51969
3.83614	0.25704		4.76556	0.27257
3.77071	0.70092		4.76397	0.28557
3.99562	0.31449		4.74008	0.63264
3.80165	0.79728		4.73405	0.60819
4.14007	0.66922		4.73015	0.05217
3.67903	0.2698		4.72873	0.31214
3.71104	0.21294		4.72548	0.85808
3.61837	0.26527		4.72316	0.82572
3.74676	0.42196		4.71999	0.43448
4.20011	0.67425		4.71056	0.62754
4.00351	0.44727		4.71026	0.59309
4.06335	0.34266		4.70827	0.83456
3.745	0.3108		4.70708	0.51325
4.31395	0.28033		4.70261	0.42238
3.90781	0.22068		4.70142	0.25262
4.62331	0.21375		4.69855	0.7125
3.73071	0.20044		4.69672	0.08856
44.1183	0.24185		4.69201	0.29667
4.41095	0.19179		4.67813	0.06732
4.07687	0.26726		4.67272	0.55902
4.62946	0.09051		4.66953	0.52668
4.32119	0.25668		4.66849	0.14158
3.62317	0.34484		4.66113	0.66893
4.21257	0.69604		4.65915	0.62617
4.06162	0.20623		4.65603	0.21708
4.53843	0.10958		4.65498	0.32329
4.94942	0.17178		4.64834	0.73955
4.16991	0.20977		4.64588	0.76983
4.92282	0.24755		4.64496	0.81253
4.50427	0.14967		4.63517	0.27527
3.95821	0.1426		4.62897	0.62515
3.83592	0.17141		4.62837	0.17086
4.41284	0.20457		4.62385	0.29221
75.3894	0.01939		4.62378	0.33741
74.5386	0.02777		4.62171	0.63767
36.2184	0.03639		4.61961	0.74784
67.3995	0.0306		4.61948	0.72329
28.8171	0.0701		4.61538	0.8123
82.9691	0.06981		4.61292	0.4074
68.9522	0.023		4.60797	0.81975
83.9265	0.02834		4.60321	0.16533
80.6613	0.01676		4.59801	0.89548
79.8037	0.03383		4.59004	0.06766
72.5983	0.02187		4.58958	0.62091
--	--		4.58721	0.14834
--	--		4.5846	0.49001
4.24238	0.21975		4.58249	0.65682
5.08003	0.38187		4.58223	0.4441
4.80717	0.30331		4.57749	0.19644
3.98539	0.50197		4.5752	0.78469
4.40687	0.18527		4.57461	0.48959
5.02681	0.12754		4.56603	0.40141
4.69602	0.26686		4.55475	0.30299
4.3644	0.4091		4.55345	0.59734
4.94413	0.34816		4.55262	0.38063
4.76447	0.54164		4.54362	0.76521
4.32147	0.6635		4.53696	0.75814
3.75959	0.47146		4.53653	0.05419
5.10159	0.29676		4.53139	0.69458
4.50398	0.18982		4.53088	0.59247
4.40555	0.45554		4.52858	0.79989
4.42437	0.31051		4.52731	0.27298
4.972	0.13364		4.52641	0.61376
4.67277	0.5213		4.52258	0.27
4.64921	0.33233		4.52053	0.6828
4.7812	0.55815		4.51526	0.78377
4.47238	0.4181		4.51483	0.34854
4.76219	0.65152		4.5092	0.28822
4.80967	0.2024		4.50908	0.2909
4.34639	0.23305		4.50886	0.76497
4.83053	0.30105		4.50838	0.61084
4.41926	0.82883		4.50659	0.37499
3.55119	0.50669		4.50252	0.3707
4.32213	0.22062		4.50032	0.44987
3.59503	0.15811		4.50008	0.21364
4.20844	0.27924		4.49885	0.59925
4.00247	0.16803		4.49781	0.56073
4.4301	0.42784		4.49659	0.35859
4.75476	0.34423		4.4949	0.34353
4.28859	0.34354		4.49411	0.58225
4.44995	0.25576		4.49266	0.45444
4.17417	0.34606		4.48867	0.39456
4.78513	0.61459		4.48797	0.52001
4.34541	0.33917		4.48542	0.61021
4.57177	0.12184		4.46878	0.77102
4.5739	0.23923		4.4678	0.31647
4.31032	0.16978		4.46724	0.10008
8.53857	0.20097		4.46637	0.77068
4.03715	0.56558		4.46575	0.84985
4.09172	0.54038		4.45945	0.63267
4.55296	0.3645		4.45845	0.20452
4.1305	0.5468		4.45754	0.13538
4.05925	0.20915		4.45318	0.40604
3.77591	0.52182		4.45225	0.29606
3.75349	0.52085		4.45193	0.27526
3.57035	0.33479		4.44958	0.58137
4.0072	0.51681		4.44369	0.80323
4.23546	0.45064		4.44208	0.37415
4.55664	0.47429		4.43522	0.18493
4.34987	0.66983		4.43497	0.33133
4.37022	0.15599		4.42832	0.39814
4.72135	0.16332		4.42817	0.47583
4.7939	0.15296		4.4266	0.77147
4.51227	0.08626		4.42516	0.47446
3.94429	0.20593		4.42266	0.28924
4.25104	0.71538		4.42207	0.82236
4.76691	0.60958		4.42137	0.59253
4.22297	0.52345		4.41997	0.06821
4.65668	0.28333		4.41531	0.38006
4.86348	0.10616		4.41123	0.33447
4.55742	0.20595		4.40443	0.42718
4.18661	0.18268		4.39486	0.15438
4.39805	0.36999		4.38466	0.41689
4.82192	0.11537		4.38238	0.38703
4.44856	0.44985		4.37252	0.1439
4.00343	0.23979		4.37006	0.38287
4.1051	0.59759		4.36895	0.37449
4.5639	0.624		4.36833	0.7185
4.10805	0.22207		4.368	0.66141
3.98532	0.28723		4.36746	0.88301
4.48622	0.23706		4.36634	0.81988
4.08342	0.21218		4.3584	0.38068
4.63798	0.32132		4.35388	0.3059
3.40103	0.23982		4.35183	0.59746
4.01636	0.24485		4.34844	0.56967
4.13018	0.06596		4.34735	0.43264
3.93505	0.31312		4.34613	0.77802
3.50321	0.32047		4.34343	0.60651
4.92119	0.11076		4.3424	0.67126
4.81754	0.15302		4.33825	0.77103
3.68612	0.20025		4.33715	0.34984
4.10988	0.55272		4.33679	0.38434
4.21019	0.16187		4.3357	0.18
4.56402	0.15319		4.32637	0.29221
4.03868	0.41046		4.32548	0.5203
3.62125	0.30286		4.31913	0.47414
3.80074	0.22963		4.31767	0.80128
4.02131	0.18846		4.31071	0.312
4.14806	0.46169		4.309	0.26601
3.63773	0.18076		4.30852	0.63756
4.33365	0.13203		4.30145	0.62646
4.32269	0.22358		4.29446	0.37738
4.05306	0.17584		4.2926	0.19856
4.45652	0.17649		4.2907	0.59395
4.45932	0.35412		4.28509	0.64928
4.30489	0.24077		4.28463	0.78759
3.85044	0.15358		4.28071	0.78444
4.40948	0.13391		4.26698	0.5239
3.84913	0.67129		4.26639	0.48749
4.95329	0.22642		4.26404	0.07079
4.3327	0.10952		4.26261	0.86187
4.60917	0.6394		4.25758	0.62675
4.52396	0.31636		4.25737	0.86553
4.08976	0.32264		4.25617	0.15038
4.04077	0.07319		4.2529	0.70082
3.83912	0.25592		4.25184	0.61998
3.90317	0.35921		4.24883	0.22028
4.55536	0.10988		4.24614	0.34622
4.53105	0.59565		4.24251	0.73756
3.95175	0.2074		4.24232	0.70168
3.97863	0.79392		4.24221	0.32379
3.98881	0.60547		4.23774	0.71213
5.91123	0.12855		4.22911	0.10816
3.71155	0.323		4.22884	0.75636
4.67641	0.5269		4.22076	0.39584
4.90551	0.06853		4.21624	0.41682
5.12755	0.09774		4.21063	0.72615
4.93936	0.1279		4.20906	0.77299
13.6714	0.06104		4.20847	0.64584
5.27886	0.04397		4.20551	0.28556
4.03628	0.07486		4.20484	0.79536
4.53664	0.10632		4.20225	0.35369
4.68279	0.08953		4.20004	0.26643
4.46019	0.05215		4.19853	0.27303
4.49795	0.14047		4.19606	0.48424
4.52654	0.06345		4.19319	0.29956
4.38795	0.16677		4.18755	0.26452
4.25622	0.17426		4.18683	0.50851
4.57642	0.07278		4.1839	0.40661
4.44085	0.11127		4.18227	0.54858
3.38147	0.18401		4.18206	0.46126
3.86491	0.21651		4.17984	0.43366
4.30232	0.07964		4.17826	0.72474
3.34762	0.0916		4.17013	0.14877
3.20792	0.15826		4.16912	0.56526
4.15612	0.12646		4.16755	0.60129
3.97094	0.08598		4.16201	0.57744
3.68992	0.06524		4.15551	0.66317
3.94169	0.10367		4.15498	0.47046
3.51937	0.1069		4.15305	0.62182
4.10254	0.0364		4.15233	0.47472
3.4701	0.08323		4.14857	0.33384
3.69873	0.04934		4.14747	0.40195
4.01907	0.05048		4.1451	0.12167
4.16836	0.25		4.14066	0.75601
3.30752	0.05803		4.13862	0.30755
4.56882	0.06491		4.13713	0.75036
4.08663	0.08224		4.13685	0.46509
4.17616	0.05914		4.13582	0.78362
40.8894	0.06815		4.13218	0.04744
86.6535	0.12111		4.13053	0.10096
67.2306	0.05584		4.12048	0.22973
5.6199	0.12934		4.11609	0.71583
81.4561	0.0457		4.11227	0.58578
73.7497	0.02954		4.11128	0.16446
72.2534	0.03526		4.11088	0.48233
4.6411	0.06496		4.11083	0.86955
4.27162	0.0623		4.10618	0.57832
4.6806	0.12701		4.10585	0.35686
4.32154	0.10906		4.10526	0.2906
3.92502	0.24912		4.10453	0.21266
4.62465	0.10292		4.10223	0.4872
4.31214	0.07694		4.09472	0.35755
4.87824	0.05649		4.09385	0.38324
78.1526	0.11103		4.09163	0.857
81.0519	0.04147		4.08366	0.37843
--	--		4.08043	0.85654
3.83501	0.45552		4.0661	0.47662
3.65054	0.40748		4.064	0.17119
3.79909	0.20895		4.06236	0.33471
3.70792	0.21916		4.05691	0.84139
4.29512	0.34563		4.05686	0.67457
3.87278	0.43454		4.05634	0.11872
3.43408	0.17321		4.05436	0.48838
3.7204	0.16099		4.05174	0.83869
3.99975	0.13678		4.04603	0.63158
4.73699	0.53313		4.04532	0.26943
18.3106	0.64171		4.04509	0.48743
4.53852	0.46195		4.04259	0.15002
3.8961	0.44691		4.04247	0.06457
3.48238	0.51067		4.04065	0.57503
4.06981	0.91201		4.03673	0.3492
4.28852	0.4867		4.0343	0.65615
3.94908	0.75611		4.03336	0.74593
3.46273	0.43712		4.03264	0.55402
3.49114	0.36509		4.03184	0.0834
3.62997	0.40847		4.03116	0.82469
3.80811	0.26613		4.02827	0.45178
3.72359	0.58941		4.02022	0.42431
3.70457	0.64012		4.01848	0.21758
3.83175	0.38706		4.01206	0.60331
3.21886	0.4072		4.00655	0.13593
3.89318	0.90503		4.00341	0.52925
3.82873	0.20323		4.00103	0.48714
3.71741	0.81957		4.00075	0.75577
3.56075	0.38102		3.99438	0.38698
3.93629	0.64744		3.9933	0.1465
3.42551	0.39557		3.99037	0.44385
3.74677	0.31426		3.98819	0.44624
4.32193	0.34171		3.988	0.15112
4.1464	0.66032		3.98585	0.55474
4.34792	0.4418		3.98352	0.71538
4.55091	0.24137		3.98262	0.44895
4.32337	0.46178		3.98153	0.42566
4.08353	0.46477		3.97961	0.56587
3.28518	0.72637		3.97946	0.51172
3.69721	0.50637		3.97883	0.50564
2.72352	0.3417		3.97706	0.79187
4.24247	0.6251		3.97593	0.59082
3.51213	0.75483		3.97073	0.47916
3.80003	0.37266		3.97037	0.54353
3.47351	0.29142		3.97005	0.59397
3.78598	0.27943		3.96879	0.2521
3.18139	0.47912		3.96838	0.66927
3.75167	0.58568		3.95854	0.84553
3.31204	0.40881		3.95604	0.35148
3.46821	0.21596		3.95299	0.54373
4.44994	0.52002		3.94931	0.61879
3.1676	0.36123		3.94825	0.24491
3.61085	0.40643		3.94362	0.66173
4.01938	0.42294		3.93523	0.35177
4.06993	0.38637		3.93442	0.49816
3.26991	0.43298		3.9297	0.60942
3.99831	0.71022		3.92648	0.30255
3.59628	0.29232		3.92431	0.36908
3.57831	0.30448		3.92353	0.19463
3.79749	0.2664		3.92353	0.29971
4.05836	0.48555		3.92235	0.04037
4.05304	0.39358		3.91493	0.79908
2.8859	0.47895		3.91024	0.32434
3.53076	0.70352		3.90792	0.48051
3.83692	0.27584		3.90583	0.56843
2.99162	0.31326		3.90541	0.2229
3.11096	0.43396		3.90317	0.23325
3.0231	0.27186		3.9022	0.17247
2.93425	0.47097		3.90168	0.19762
3.29747	0.25585		3.90107	0.25317
3.14923	0.21912		3.89984	0.38984
4.25612	0.25925		3.89974	0.31594
3.31567	0.5966		3.89968	0.35998
3.16864	0.56768		3.89923	0.11465
4.30973	0.31509		3.89498	0.28109
4.20665	0.28497		3.89461	0.18698
3.73036	0.27846		3.89415	0.66667
2.80813	0.19102		3.88735	0.24508
3.83922	0.11993		3.8862	0.52193
2.65344	0.13851		3.88567	0.25423
71.053	0.11682		3.88544	0.34427
3.76324	0.42438		3.88519	0.45825
3.64582	0.26565		3.8832	0.19399
3.32595	0.17446		3.87741	0.34216
3.62068	0.48304		3.87258	0.26511
4.0467	0.39803		3.8672	0.20181
14.4487	0.22308		3.86557	0.56709
6.63929	0.33551		3.85455	0.70194
65.1824	0.04379		3.853	0.85731
79.8685	0.03812		3.85146	0.39484
3.64671	0.21238		3.84895	0.63067
4.10592	0.40133		3.84785	0.31637
75.6385	0.04617		3.84654	0.1835
5.09552	0.74014		3.84295	0.82653
69.2615	0.0414		3.84118	0.0894
4.08131	0.33522		3.84021	0.80214
3.67284	0.23335		3.83197	0.60295
--	--		3.83042	0.12116
--	--		3.83033	0.38218
--	--		3.82967	0.084
--	--		3.82643	0.31712
--	--		3.80804	0.15272
--	--		3.8072	0.39129
--	--		3.80318	0.27711
--	--		3.80029	0.03598
--	--		3.79927	0.14106
--	--		3.79755	0.14432
--	--		3.78934	0.82467
--	--		3.78414	0.48302
--	--		3.78371	0.49649
--	--		3.78173	0.41424
--	--		3.77843	0.6933
--	--		3.7734	0.4459
--	--		3.76586	0.39055
--	--		3.7609	0.29898
--	--		3.75985	0.299
--	--		3.75971	0.58412
--	--		3.75905	0.22746
--	--		3.75848	0.40894
--	--		3.75814	0.36762
--	--		3.75532	0.50856
--	--		3.75288	0.32821
--	--		3.75281	0.49876
--	--		3.74841	0.45021
--	--		3.74368	0.24972
--	--		3.74226	0.51044
--	--		3.73908	0.65705
--	--		3.72403	0.0917
--	--		3.72144	0.43769
--	--		3.71003	0.52809
--	--		3.70654	0.48254
--	--		3.70527	0.11867
--	--		3.70062	0.70254
--	--		3.69596	0.52674
--	--		3.69282	0.32724
--	--		3.69253	0.36731
--	--		3.68722	0.39963
--	--		3.68516	0.51783
--	--		3.6805	0.66905
--	--		3.67235	0.31558
--	--		3.66892	0.25591
--	--		3.66612	0.37648
--	--		3.65935	0.26776
--	--		3.65661	0.45626
--	--		3.65511	0.24849
--	--		3.655	0.45159
--	--		3.65339	0.32337
--	--		3.65218	0.31149
--	--		3.64721	0.28621
--	--		3.64595	0.15035
--	--		3.64464	0.18035
--	--		3.64321	0.26352
--	--		3.6361	0.29292
--	--		3.63594	0.04787
--	--		3.63096	0.42735
--	--		3.62431	0.27968
--	--		3.62381	0.29481
--	--		3.61793	0.56841
--	--		3.61773	0.53671
--	--		3.6167	0.43871
--	--		3.61562	0.64735
--	--		3.61559	0.12311
--	--		3.61538	0.77392
--	--		3.60681	0.26472
--	--		3.60577	0.6009
--	--		3.60549	0.54953
--	--		3.60298	0.37929
--	--		3.60265	0.61756
--	--		3.60246	0.34837
--	--		3.6012	0.64676
--	--		3.60113	0.62863
			3.60084	0.68625
			3.59347	0.25339
			3.59332	0.75242
			3.5929	0.06565
			3.59183	0.60475
			3.58659	0.73621
			3.58621	0.42642
			3.58309	0.07348
			3.57722	0.44203
			3.57526	0.27504
			3.57277	0.24049
			3.57082	0.77992
			3.57073	0.54756
			3.57039	0.5197
			3.56795	0.43487
			3.56737	0.41037
			3.56566	0.40255
			3.56318	0.62273
			3.56289	0.32925
			3.55335	0.41473
			3.55149	0.28069
			3.54557	0.1846
			3.5433	0.36959
			3.54111	0.40024
			3.54092	0.21916
			3.54089	0.317
			3.54071	0.06169
			3.53165	0.33647
			3.52638	0.56641
			3.51848	0.47074
			3.51392	0.13288
			3.51308	0.42998
			3.51171	0.46162
			3.51108	0.29173
			3.50898	0.74861
			3.49595	0.52492
			3.49088	0.04258
			3.48983	0.25742
			3.48351	0.67249
			3.47931	0.31187
			3.47838	0.19313
			3.47751	0.21638
			3.4766	0.2394
			3.47607	0.62669
			3.47425	0.42984
			3.47272	0.39797
			3.4641	0.48159
			3.46391	0.4286
			3.46175	0.6084
			3.45875	0.36164
			3.45333	0.24584
			3.45183	0.32148
			3.44583	0.35899
			3.44245	0.62279
			3.4377	0.32236
			3.43592	0.73357
			3.42932	0.35172
			3.42632	0.20925
			3.42569	0.74254
			3.4226	0.46503
			3.41597	0.35252
			3.41309	0.39695
			3.4125	0.17577
			3.40293	0.23511
			3.40086	0.33027
			3.39991	0.39487
			3.39782	0.55348
			3.395	0.32643
			3.38894	0.56819
			3.38374	0.58352
			3.38273	0.29451
			3.37933	0.24018
			3.37173	0.3639
			3.3707	0.41015
			3.3689	0.34895
			3.3661	0.11209
			3.36386	0.31751
			3.36224	0.25589
			3.36167	0.12835
			3.35244	0.12317
			3.34892	0.28424
			3.33504	0.41322
			3.33147	0.46642
			3.33054	0.17837
			3.32846	0.49104
			3.31884	0.18949
			3.31037	0.27002
			3.31025	0.17761
			3.30473	0.3722
			3.2893	0.44875
			3.28435	0.3981
			3.28182	0.71753
			3.28111	0.45792
			3.276	0.28845
			3.27235	0.19746
			3.27041	0.46637
			3.26705	0.40833
			3.26652	0.64817
			3.26387	0.35116
			3.2617	0.2601
			3.25993	0.42996
			3.25562	0.20317
			3.25252	0.68584
			3.25128	0.36454
			3.24384	0.1078
			3.23655	0.23136
			3.23477	0.40051
			3.22972	0.09396
			3.22697	0.36282
			3.22544	0.29662
			3.22507	0.432
			3.22381	0.33129
			3.22177	0.23042
			3.22033	0.25487
			3.21493	0.17282
			3.21185	0.30017
			3.21158	0.21311
			3.21099	0.25161
			3.20739	0.63256
			3.20276	0.25233
			3.19599	0.16437
			3.18417	0.38477
			3.18359	0.38457
			3.18315	0.47055
			3.18295	0.59828
			3.16818	0.05597
			3.15059	0.24869
			3.14087	0.31766
			3.1349	0.57001
			3.13368	0.34315
			3.12993	0.59248
			3.12564	0.33306
			3.10604	0.71921
			3.10414	0.44983
			3.09994	0.34561
			3.08752	0.10056
			3.07932	0.35961
			3.06916	0.35263
			3.0688	0.70871
			3.06683	0.32811
			3.0662	0.58533
			3.05179	0.18638
			3.0472	0.70878
			3.04191	0.49148
			3.03961	0.24491
			3.03935	0.40931
			3.02529	0.59825
			3.02273	0.37255
			3.01806	0.03541
			3.01514	0.2266
			3.00769	0.15892
			3.00689	0.08103
			3.00442	0.37164
			3.00246	0.22206
			2.99706	0.05486
			2.99548	0.13571
			2.9683	0.57352
			2.96089	0.34987
			2.95891	0.31793
			2.93945	0.17889
			2.92432	0.20527
			2.91774	0.30186
			2.90955	0.31715
			2.88381	0.4636
			2.86426	0.47203
			2.86069	0.27431
			2.83092	0.14587
			2.79772	0.61305
			2.78834	0.2323
			2.7459	0.04757
			2.71125	0.15224
			2.70634	0.30898
			2.69799	0.04242
			2.60353	0.11902
			2.56951	0.2838
			2.55947	0.18856
			2.52079	0.02867
			2.51614	0.12457
			2.48342	0.08
			2.39758	0.06794
			2.37141	0.0558
			2.34316	0.17511
			2.33569	0.06784
			2.32353	0.08483
			2.23475	0.05328
			2.13991	0.052
			1.98768	0.06555
			1.8416	0.03766
			1.81417	0.03917
			1.33603	0.0613
			--	--
			--	--
			--	--
			--	--
			--	--
			--	--
			--	--
			--	--
			--	--
			--	--
			--	--
			--	--
			--	--
			--	--
			--	--
			--	--
			--	--
			--	--
			--	--
			--	--
			--	--
			--	--
			--	--
			--	--
			--	--
			--	--
			--	--
			--	--
			--	--
			--	--
			--	--
			--	--
			--	--
			--	--
			--	--
			--	--
			--	--
			--	--
			--	--
			--	--
			--	--
			--	--
			--	--
			--	--
			--	--
			--	--
			--	--
			--	--
			--	--
			--	--
			--	--
			--	--
			--	--
			--	--
			--	--
			--	--
			--	--
			--	--
			--	--
			--	--
			--	--
			--	--
			--	--
			--	--
			--	--
			--	--
			--	--
			--	--
			--	--
			--	--
			--	--
			--	--
			--	--
			--	--
			--	--
			--	--
			--	--
			--	--
			--	--
			--	--
			--	--
			--	--
			--	--
			--	--
			--	--
			--	--
			--	--
			--	--
			--	--
			--	--
			--	--
			--	--
			--	--
			--	--
			--	--
			--	--
			--	--
			--	--
			--	--
			--	--
			--	--
			--	--
			--	--
			--	--
			--	--
			--	--
			--	--
			--	--
			--	--
			--	--
			--	--
			--	--
			--	--
			--	--
			--	--
			--	--
			--	--
			--	--
			--	--
			--	--
			--	--
			--	--
			--	--
			--	--
			--	--
			--	--
			--	--
			--	--
			--	--
			--	--
			--	--
			--	--
			--	--
			--	--
			--	--
			--	--
			--	--
			--	--
			--	--
			--	--
			--	--
			--	--
			--	--
			--	--
			--	--
			--	--
			--	--
			--	--
			--	--
			--	--
			--	--
			--	--
			--	--
			--	--
			--	--
			--	--
			--	--
			--	--
			--	--
			--	--

## Sheet: Fig2e
Cre:Reporter Titration
Beatrix 1:1500	Non-Amplifying 1:1500	Beatrix 1:150	Non-Amplifying 1:150
1.5306	2.09658	1.33603	2.65344
1.64265	2.39314	1.81417	2.72352
1.77015	2.47963	1.8416	2.80813
1.90437	2.58053	1.98768	2.8859
1.93975	2.67327	2.13991	2.93425
2.10368	2.72232	2.23475	2.99162
2.19442	2.73942	2.32353	3.0231
2.3056	2.7873	2.33569	3.11096
2.31463	2.80311	2.34316	3.14923
2.46531	2.85388	2.37141	3.1676
2.50252	2.89048	2.39758	3.16864
2.57642	2.938	2.48342	3.18139
2.62255	2.9515	2.51614	3.20792
2.66103	2.97829	2.52079	3.21886
2.66988	2.98843	2.55947	3.26991
2.67783	2.99884	2.56951	3.28518
2.69383	3.05111	2.60353	3.29747
2.69386	3.05241	2.69799	3.30752
2.69602	3.129	2.70634	3.31204
2.69924	3.13487	2.71125	3.31567
2.70937	3.16723	2.7459	3.32595
2.71943	3.16771	2.78834	3.34762
2.75146	3.19816	2.79772	3.38147
2.76097	3.21946	2.83092	3.40103
2.77874	3.22165	2.86069	3.42551
2.79103	3.22499	2.86426	3.43408
2.79321	3.25139	2.88381	3.44571
2.79444	3.26889	2.90955	3.46273
2.84121	3.29218	2.91774	3.46821
2.85188	3.30386	2.92432	3.4701
2.86423	3.30392	2.93945	3.47351
2.86517	3.304	2.95891	3.47446
2.86836	3.31894	2.96089	3.48238
2.8975	3.32042	2.9683	3.49114
2.90164	3.32152	2.99548	3.49143
2.92353	3.33791	2.99706	3.50321
2.95926	3.35452	3.00246	3.51213
2.96114	3.35644	3.00442	3.51937
2.98672	3.36288	3.00689	3.53076
3.01424	3.38824	3.00769	3.55119
3.02756	3.39463	3.01514	3.56075
3.02844	3.405	3.01806	3.57035
3.04666	3.43085	3.02273	3.57831
3.07146	3.44755	3.02529	3.59503
3.07626	3.47038	3.03935	3.59628
3.08325	3.47238	3.03961	3.60325
3.08392	3.47428	3.04191	3.61085
3.08934	3.47597	3.0472	3.61837
3.09509	3.49284	3.05179	3.62068
3.09774	3.49648	3.0662	3.62125
3.09779	3.50552	3.06683	3.62317
3.10072	3.51282	3.0688	3.62997
3.1214	3.52713	3.06916	3.63773
3.1357	3.53104	3.07932	3.64582
3.14271	3.54624	3.08752	3.64671
3.14431	3.54635	3.09994	3.65054
3.14466	3.55311	3.10414	3.65305
3.14893	3.55705	3.10604	3.6547
3.16694	3.55797	3.12564	3.67284
3.18435	3.55801	3.12993	3.6757
3.18824	3.56484	3.13368	3.67903
3.19287	3.56634	3.1349	3.68612
3.20545	3.5891	3.14087	3.68992
3.20975	3.59134	3.15059	3.6953
3.21784	3.60118	3.16818	3.69721
3.21949	3.603	3.18295	3.69873
3.21952	3.63214	3.18315	3.69932
3.23021	3.63911	3.18359	3.70096
3.23319	3.66518	3.18417	3.70111
3.23419	3.66948	3.19599	3.70457
3.23649	3.6713	3.20276	3.70792
3.25853	3.68179	3.20739	3.71104
3.2626	3.68227	3.21099	3.71155
3.27941	3.6864	3.21158	3.71175
3.28168	3.68858	3.21185	3.71741
3.2841	3.69392	3.21493	3.7204
3.28698	3.69582	3.22033	3.72359
3.28823	3.70581	3.22177	3.73036
3.29392	3.71573	3.22381	3.73071
3.2943	3.72202	3.22507	3.745
3.31447	3.72229	3.22544	3.74676
3.33605	3.73839	3.22697	3.74677
3.35165	3.75278	3.22972	3.75167
3.36507	3.76419	3.23477	3.75349
3.36601	3.77207	3.23655	3.759
3.3673	3.78067	3.24384	3.75959
3.36988	3.78304	3.25128	3.76261
3.37661	3.79147	3.25252	3.76324
3.37958	3.79228	3.25562	3.76936
3.40131	3.79544	3.25993	3.77071
3.4014	3.81491	3.2617	3.77591
3.40163	3.81765	3.26387	3.78598
3.40789	3.83012	3.26652	3.79259
3.4159	3.8338	3.26705	3.79749
3.42403	3.84851	3.27041	3.79909
3.44996	3.85605	3.27235	3.80003
3.4526	3.86767	3.276	3.80072
3.45423	3.86778	3.28111	3.80074
3.45484	3.87267	3.28182	3.80165
3.47033	3.89747	3.28435	3.80687
3.47427	3.8977	3.2893	3.80811
3.47722	3.90991	3.30473	3.81448
3.48499	3.93067	3.31025	3.81912
3.49266	3.94132	3.31037	3.81929
3.5055	3.94368	3.31884	3.82565
3.5125	3.94636	3.32846	3.82873
3.51374	3.95158	3.33054	3.83175
3.51383	3.96628	3.33147	3.83501
3.51446	3.98468	3.33504	3.83592
3.51531	3.98678	3.34892	3.83614
3.52582	3.99336	3.35244	3.83692
3.5279	3.99977	3.36167	3.83898
3.53182	4.0015	3.36224	3.83912
3.53716	4.00926	3.36386	3.83922
3.5421	4.01487	3.3661	3.84644
3.55387	4.01911	3.3689	3.84913
3.55661	4.02558	3.3707	3.85044
3.55726	4.04003	3.37173	3.86491
3.5615	4.0402	3.37933	3.87172
3.56214	4.05491	3.38273	3.87278
3.57305	4.06131	3.38374	3.87646
3.58045	4.06413	3.38894	3.87988
3.58352	4.07023	3.395	3.89193
3.58771	4.072	3.39782	3.89318
3.59756	4.08208	3.39991	3.8961
3.60434	4.09581	3.40086	3.89663
3.60558	4.09941	3.40293	3.90317
3.61376	4.10076	3.4125	3.90781
3.61845	4.11706	3.41309	3.91283
3.62278	4.14217	3.41597	3.92502
3.62535	4.16073	3.4226	3.93505
3.63964	4.16525	3.42569	3.93598
3.64403	4.17546	3.42632	3.93629
3.6441	4.17876	3.42932	3.94169
3.64634	4.1793	3.43592	3.94429
3.65071	4.19113	3.4377	3.94685
3.6606	4.19384	3.44245	3.94748
3.67428	4.20949	3.44583	3.94908
3.67563	4.22218	3.45183	3.95175
3.67831	4.22789	3.45333	3.95635
3.68468	4.23101	3.45875	3.95821
3.68562	4.23689	3.46175	3.96194
3.69222	4.24027	3.46391	3.96687
3.702	4.26967	3.4641	3.97094
3.70913	4.27959	3.47272	3.97863
3.70989	4.28239	3.47425	3.98373
3.71057	4.31236	3.47607	3.98532
3.71249	4.35653	3.4766	3.98539
3.71679	4.35885	3.47751	3.98881
3.72359	4.36396	3.47838	3.99562
3.73382	4.37058	3.47931	3.99831
3.73437	4.3711	3.48351	3.99975
3.73606	4.37582	3.48983	4.00247
3.73869	4.39335	3.49088	4.00343
3.74077	4.39458	3.49595	4.00351
3.74696	4.44632	3.50898	4.0072
3.75365	4.45232	3.51108	4.01146
3.75389	4.4529	3.51171	4.01234
3.7563	4.47112	3.51308	4.01399
3.75837	4.49877	3.51392	4.01427
3.76013	4.50505	3.51848	4.01636
3.76962	4.51003	3.52638	4.01907
3.77395	4.52814	3.53165	4.01934
3.77772	4.54971	3.54071	4.01938
3.77883	4.55546	3.54089	4.0196
3.78082	4.56453	3.54092	4.02131
3.78597	4.58991	3.54111	4.0247
3.78808	4.60135	3.5433	4.02638
3.78975	4.60274	3.54557	4.03628
3.79066	4.61492	3.55149	4.03715
3.79819	4.62504	3.55335	4.03855
3.80552	4.62975	3.56289	4.03868
3.81747	4.65358	3.56318	4.04077
3.83625	4.65687	3.56566	4.04276
3.83798	4.68874	3.56737	4.044
3.84152	4.69039	3.56795	4.0467
3.84152	4.72923	3.57039	4.05104
3.84801	4.7305	3.57073	4.05304
3.84869	4.74872	3.57082	4.05306
3.86837	4.77692	3.57277	4.05836
3.8707	4.78412	3.57526	4.05925
3.87333	4.81632	3.57722	4.06162
3.87552	4.83109	3.58309	4.06335
3.88143	4.91581	3.58621	4.06981
3.88502	4.92851	3.58659	4.06993
3.8898	5.02505	3.59183	4.07687
3.89084	5.03177	3.5929	4.07879
3.89283	5.03214	3.59332	4.08131
3.89284	5.0571	3.59347	4.08342
3.91153	5.0752	3.60084	4.08353
3.91226	5.07568	3.60113	4.08475
3.91532	5.11535	3.6012	4.08663
3.92447	5.11611	3.60246	4.08976
3.93379	5.13129	3.60265	4.09172
3.93744	5.1684	3.60298	4.09487
3.93808	5.23076	3.60549	4.09536
3.94596	5.25854	3.60577	4.09762
3.94695	5.30559	3.60681	4.10254
3.95453	5.35132	3.61538	4.10267
3.95814	5.36052	3.61559	4.1051
3.95908	5.37739	3.61562	4.10592
3.96197	5.43315	3.6167	4.10805
3.9739	5.43638	3.61773	4.10988
3.97699	5.49809	3.61793	4.12388
3.97716	5.56476	3.62381	4.1244
3.98733	5.58719	3.62431	4.12556
4.00042	5.59094	3.63096	4.13018
4.00181	5.66588	3.63594	4.1305
4.00569	5.87257	3.6361	4.13932
4.01057	5.90724	3.64321	4.14007
4.01827	5.97593	3.64464	4.14217
4.02155	6.03923	3.64595	4.14322
4.02787	6.22605	3.64721	4.1464
4.03075	6.2485	3.65218	4.14806
4.03393	6.3803	3.65339	4.15336
4.03638	6.39388	3.655	4.15612
4.03673	6.45913	3.65511	4.16276
4.04072	6.50595	3.65661	4.16713
4.04543	6.60214	3.65935	4.16722
4.04921	6.67569	3.66612	4.16836
4.0544	6.6827	3.66892	4.16991
4.05789	6.82929	3.67235	4.17417
4.05797	6.88527	3.6805	4.17616
4.06801	7.05388	3.68516	4.18089
4.06968	7.15012	3.68722	4.18519
4.07134	7.359	3.69253	4.18661
4.07715	7.37302	3.69282	4.18856
4.07855	7.39427	3.69596	4.19548
4.08176	7.4988	3.70062	4.20011
4.08213	7.52677	3.70527	4.20382
4.08928	7.98955	3.70654	4.20642
4.09438	8.63021	3.71003	4.20665
4.0951	8.74765	3.72144	4.20757
4.09575	9.51474	3.72403	4.20844
4.10234	10.6054	3.73908	4.21019
4.10466	22.0618	3.74226	4.21257
4.10634	24.1995	3.74368	4.21321
4.11121	25.3248	3.74841	4.21388
4.11481	27.2057	3.75281	4.21581
4.11708	35.0049	3.75288	4.21632
4.12299	38.4924	3.75532	4.21847
4.12922	38.9795	3.75814	4.22075
4.13084	41.1225	3.75848	4.22297
4.1414	50.9178	3.75905	4.22381
4.14756	61.8031	3.75971	4.22526
4.16303	68.4214	3.75985	4.22735
4.16628	68.6342	3.7609	4.2311
4.16792	71.1603	3.76586	4.23546
4.17736	71.2446	3.7734	4.23654
4.1785	78.463	3.77843	4.23786
4.18723	79.2105	3.78173	4.24128
4.19452		3.78371	4.24238
4.19976		3.78414	4.24247
4.20312		3.78934	4.24248
4.20367		3.79755	4.25074
4.20677		3.79927	4.25104
4.21726		3.80029	4.25289
4.21903		3.80318	4.25612
4.21912		3.8072	4.25622
4.23059		3.80804	4.25836
4.2392		3.82643	4.27162
4.25608		3.82967	4.2763
4.25913		3.83033	4.28845
4.26245		3.83042	4.28852
4.26732		3.83197	4.28859
4.27711		3.84021	4.29091
4.27834		3.84118	4.29249
4.28162		3.84295	4.29512
4.30648		3.84654	4.30232
4.31036		3.84785	4.30489
4.31132		3.84895	4.30697
4.31295		3.85146	4.30973
4.31707		3.853	4.31032
4.32232		3.85455	4.31214
4.32441		3.86557	4.31395
4.33585		3.8672	4.31782
4.33684		3.87258	4.32119
4.3377		3.87741	4.32147
4.34009		3.8832	4.32154
4.34427		3.88519	4.32193
4.34654		3.88544	4.32213
4.3476		3.88567	4.32269
4.35372		3.8862	4.32337
4.36029		3.88735	4.32356
4.36031		3.89415	4.32827
4.36143		3.89461	4.3327
4.36422		3.89498	4.33365
4.37113		3.89923	4.34101
4.38356		3.89968	4.34541
4.38632		3.89974	4.34639
4.40278		3.89984	4.34792
4.40631		3.90107	4.34987
4.40817		3.90168	4.35672
4.40847		3.9022	4.3644
4.4128		3.90317	4.36979
4.41372		3.90541	4.36998
4.41513		3.90583	4.37022
4.41514		3.90792	4.37523
4.41612		3.91024	4.37753
4.41951		3.91493	4.38324
4.42558		3.92235	4.38795
4.43578		3.92353	4.39579
4.43988		3.92353	4.39805
4.44417		3.92431	4.40365
4.45786		3.92648	4.40365
4.47487		3.9297	4.40555
4.48984		3.93442	4.40687
4.51622		3.93523	4.40948
4.51999		3.94362	4.41095
4.53935		3.94825	4.41284
4.54836		3.94931	4.41572
4.567		3.95299	4.41636
4.56798		3.95604	4.41926
4.57438		3.95854	4.42148
4.58157		3.96838	4.42437
4.60486		3.96879	4.4301
4.60756		3.97005	4.43869
4.6132		3.97037	4.44085
4.62124		3.97073	4.44856
4.63195		3.97593	4.44994
4.63326		3.97706	4.44995
4.65301		3.97883	4.45167
4.65539		3.97946	4.455
4.66441		3.97961	4.45558
4.69223		3.98153	4.45652
4.69943		3.98262	4.45932
4.71545		3.98352	4.46019
4.72153		3.98585	4.46082
4.72526		3.988	4.4682
4.73477		3.98819	4.47063
4.73665		3.99037	4.47238
4.75201		3.9933	4.48079
4.76423		3.99438	4.48234
4.7664		4.00075	4.48273
4.78883		4.00103	4.48622
4.78884		4.00341	4.49795
4.79126		4.00655	4.50296
4.79971		4.01206	4.50398
4.79975		4.01848	4.50427
4.83764		4.02022	4.50458
4.86238		4.02827	4.50846
4.88564		4.03116	4.51227
4.88579		4.03184	4.51424
4.88947		4.03264	4.51646
4.93629		4.03336	4.51837
4.9425		4.0343	4.52165
4.95161		4.03673	4.52203
4.95572		4.04065	4.52396
4.95922		4.04247	4.52439
4.96602		4.04259	4.52654
4.98061		4.04509	4.5286
4.98498		4.04532	4.52953
5.00498		4.04603	4.53105
5.0202		4.05174	4.5319
5.04489		4.05436	4.53219
5.04917		4.05634	4.53254
5.08449		4.05686	4.53616
5.10916		4.05691	4.53664
5.18098		4.06236	4.53843
5.1868		4.064	4.53852
5.21486		4.0661	4.54226
5.2205		4.08043	4.54565
5.27652		4.08366	4.54752
5.308		4.09163	4.55091
5.34787		4.09385	4.55296
5.44951		4.09472	4.55536
5.46426		4.10223	4.55664
5.50101		4.10453	4.55742
5.52452		4.10526	4.5585
5.55054		4.10585	4.5639
5.56068		4.10618	4.56402
5.56388		4.11083	4.56556
5.61019		4.11088	4.56642
5.64517		4.11128	4.56882
5.66458		4.11227	4.57177
5.70391		4.11609	4.5739
5.73665		4.12048	4.57642
5.85605		4.13053	4.58749
5.91382		4.13218	4.59079
5.94876		4.13582	4.5957
6.05828		4.13685	4.60016
6.27677		4.13713	4.60532
6.43043		4.13862	4.6085
6.47947		4.14066	4.60917
6.53244		4.1451	4.61131
6.951		4.14747	4.61266
8.28502		4.14857	4.61482
70.2421		4.15233	4.62009
72.2399		4.15305	4.62267
75.81		4.15498	4.62331
81.2528		4.15551	4.62465
81.3173		4.16201	4.62946
81.6278		4.16755	4.62994
81.7894		4.16912	4.6308
83.8955		4.17013	4.63582
84.3377		4.17826	4.6363
85.6369		4.17984	4.63798
85.7056		4.18206	4.6411
86.5054		4.18227	4.64383
86.8107		4.1839	4.64921
86.8353		4.18683	4.65419
--		4.18755	4.65668
--		4.19319	4.65771
--		4.19606	4.66255
--		4.19853	4.6704
--		4.20004	4.67135
--		4.20225	4.67277
--		4.20484	4.67641
--		4.20551	4.6806
--		4.20847	4.68279
--		4.20906	4.69034
--		4.21063	4.69411
--		4.21624	4.69602
--		4.22076	4.70402
--		4.22884	4.70475
--		4.22911	4.70745
--		4.23774	4.72135
--		4.24221	4.72548
--		4.24232	4.7276
--		4.24251	4.72799
--		4.24614	4.73576
--		4.24883	4.73699
--		4.25184	4.73729
--		4.2529	4.73968
--		4.25617	4.75061
--		4.25737	4.75476
--		4.25758	4.7573
--		4.26261	4.76057
--		4.26404	4.76219
--		4.26639	4.76447
--		4.26698	4.76691
--		4.28071	4.7812
--		4.28463	4.78191
--		4.28509	4.78513
--		4.2907	4.78678
--		4.2926	4.7939
--		4.29446	4.79651
--		4.30145	4.80717
--		4.30852	4.80967
--		4.309	4.81176
--		4.31071	4.81754
--		4.31767	4.82192
--		4.31913	4.82732
--		4.32548	4.82847
--		4.32637	4.82983
--		4.3357	4.83053
--		4.33679	4.85604
--		4.33715	4.86183
--		4.33825	4.86348
--		4.3424	4.87151
--		4.34343	4.87824
--		4.34613	4.87825
--		4.34735	4.88088
--		4.34844	4.89523
--		4.35183	4.89542
--		4.35388	4.90228
--		4.3584	4.90551
--		4.36634	4.91167
--		4.36746	4.91373
--		4.368	4.91948
--		4.36833	4.92014
--		4.36895	4.92119
--		4.37006	4.92282
--		4.37252	4.92508
--		4.38238	4.92548
--		4.38466	4.92701
--		4.39486	4.93936
--		4.40443	4.94413
--		4.41123	4.94942
--		4.41531	4.95329
--		4.41997	4.96566
--		4.42137	4.96756
		4.42207	4.972
		4.42266	4.9766
		4.42516	4.97689
		4.4266	4.97999
		4.42817	5.01643
		4.42832	5.02681
		4.43497	5.03101
		4.43522	5.03983
		4.44208	5.04011
		4.44369	5.04014
		4.44958	5.04341
		4.45193	5.04857
		4.45225	5.08003
		4.45318	5.08891
		4.45754	5.08894
		4.45845	5.08961
		4.45945	5.09409
		4.46575	5.09552
		4.46637	5.09578
		4.46724	5.10159
		4.4678	5.11132
		4.46878	5.11941
		4.48542	5.12755
		4.48797	5.13982
		4.48867	5.14117
		4.49266	5.14666
		4.49411	5.14776
		4.4949	5.18679
		4.49659	5.19514
		4.49781	5.1975
		4.49885	5.21812
		4.50008	5.2743
		4.50032	5.27788
		4.50252	5.27874
		4.50659	5.27886
		4.50838	5.29051
		4.50886	5.29057
		4.50908	5.34651
		4.5092	5.36515
		4.51483	5.43654
		4.51526	5.47748
		4.52053	5.54224
		4.52258	5.5945
		4.52641	5.6199
		4.52731	5.63714
		4.52858	5.67885
		4.53088	5.70118
		4.53139	5.91123
		4.53653	5.96087
		4.53696	6.21419
		4.54362	6.24706
		4.55262	6.63929
		4.55345	7.03008
		4.55475	7.06605
		4.56603	8.53857
		4.57461	9.13031
		4.5752	9.93982
		4.57749	10.5226
		4.58223	11.4314
		4.58249	12.55
		4.5846	13.3578
		4.58721	13.6714
		4.58958	14.4487
		4.59004	17.9103
		4.59801	18.3106
		4.60321	20.6015
		4.60797	23.4156
		4.61292	25.3717
		4.61538	26.2278
		4.61948	27.8783
		4.61961	28.5021
		4.62171	28.8171
		4.62378	29.7129
		4.62385	29.9566
		4.62837	36.2184
		4.62897	40.8894
		4.63517	43.3994
		4.64496	44.1183
		4.64588	48.7755
		4.64834	49.3169
		4.65498	49.4101
		4.65603	49.4134
		4.65915	49.6373
		4.66113	53.8357
		4.66849	56.7235
		4.66953	57.4949
		4.67272	65.1824
		4.67813	65.2477
		4.69201	65.6577
		4.69672	65.7098
		4.69855	67.2306
		4.70142	67.3995
		4.70261	67.6242
		4.70708	68.8301
		4.70827	68.9522
		4.71026	69.2615
		4.71056	70.0185
		4.71999	70.4244
		4.72316	71.053
		4.72548	71.3237
		4.72873	72.2534
		4.73015	72.5983
		4.73405	73.7497
		4.74008	74.3695
		4.76397	74.5386
		4.76556	74.5486
		4.76564	74.6101
		4.7823	74.9041
		4.78808	75.2031
		4.78922	75.3894
		4.7927	75.6385
		4.79287	75.6673
		4.79354	76.5463
		4.80105	76.7108
		4.80832	76.724
		4.8138	76.7618
		4.81927	78.1526
		4.82374	79.3388
		4.82476	79.8037
		4.83487	79.8685
		4.83875	80.5649
		4.84049	80.6613
		4.84059	81.0088
		4.84258	81.0519
		4.84411	81.2375
		4.84559	81.4561
		4.85078	81.5671
		4.85466	81.9492
		4.85858	82.565
		4.86201	82.9691
		4.86723	83.9166
		4.86885	83.9265
		4.87	86.6535
		4.87109
		4.87201
		4.88097
		4.8832
		4.89462
		4.89773
		4.92135
		4.92534
		4.92605
		4.92624
		4.93183
		4.94218
		4.94264
		4.96122
		4.96313
		4.96316
		4.96365
		4.96778
		4.97981
		4.98169
		4.98645
		4.99679
		5.00146
		5.00534
		5.00643
		5.02649
		5.03129
		5.0352
		5.03614
		5.03647
		5.03738
		5.04518
		5.04545
		5.05035
		5.0549
		5.06303
		5.06702
		5.09177
		5.09188
		5.09197
		5.09973
		5.1053
		5.10689
		5.1132
		5.12813
		5.13396
		5.13784
		5.13928
		5.15072
		5.15248
		5.16212
		5.16775
		5.17275
		5.18537
		5.2003
		5.2083
		5.21349
		5.23181
		5.23391
		5.25569
		5.26079
		5.28206
		5.28709
		5.29412
		5.29449
		5.31394
		5.3163
		5.35665
		5.37284
		5.37403
		5.37589
		5.39837
		5.43866
		5.44445
		5.50098
		5.50712
		5.51364
		5.5393
		5.57248
		5.61968
		5.63312
		5.65624
		5.68253
		5.73518
		5.78674
		5.7884
		5.79459
		5.79562
		5.80652
		5.81247
		5.8231
		5.82578
		5.85164
		5.85693
		5.86
		5.90511
		5.91405
		5.96294
		5.96879
		6.04198
		6.06021
		6.07301
		6.07941
		6.08002
		6.1103
		6.18129
		6.28467
		6.42556
		6.43815
		6.45967
		6.47636
		6.52482
		6.5649
		6.65995
		6.68202
		6.69278
		6.74466
		6.7903
		6.89067
		6.92565
		6.9694
		7.21241
		7.2346
		7.43468
		7.47776
		7.56504
		7.64391
		7.69332
		7.70624
		8.4073
		8.48362
		8.75241
		8.87815
		9.01576
		9.23527
		9.30919
		15.7092
		30.9367
		68.4635
		71.7571
		75.2266
		76.0711
		76.7645
		76.8244
		77.1764
		77.6065
		77.9865
		78.0294
		78.5558
		78.8323
		78.9518
		79.2195
		79.2537
		79.4016
		79.5868
		79.7421
		79.7764
		79.8363
		79.8511
		79.896
		79.9688
		80.1128
		80.4761
		80.6411
		80.7007
		80.7803
		81.016
		81.0577
		81.3733
		81.4986
		81.6488
		81.7194
		81.8377
		81.9204
		81.9331
		82.2017
		82.2031
		82.3566
		82.3612
		82.3826
		82.3849
		82.4042
		82.4643
		82.4662
		82.5278
		82.5761
		82.615
		82.7361
		82.7614
		82.9935
		83.1415
		83.159
		83.1767
		83.248
		83.3503
		83.3557
		83.4022
		83.452
		83.4842
		83.5234
		83.5715
		83.5794
		83.6288
		83.6605
		83.7103
		83.7148
		83.7415
		83.7693
		83.8967
		84.0174
		84.0708
		84.1032
		84.1384
		84.1572
		84.2051
		84.2192
		84.2271
		84.2513
		84.4536
		84.4571
		84.5245
		84.599
		84.6099
		84.6922
		84.6939
		84.711
		84.7599
		84.7614
		84.7758
		84.825
		84.8846
		85.0197
		85.0423
		85.176
		85.1815
		85.1913
		85.1984
		85.2334
		85.3034
		85.3837
		85.4552
		85.4779
		85.5015
		85.5625
		85.6171
		85.6233
		85.6376
		85.6962
		85.7565
		85.9247
		85.9625
		86.0482
		86.049
		86.0889
		86.1025
		86.1105
		86.2757
		86.3176
		86.3244
		86.3325
		86.396
		86.4231
		86.4466
		86.4828
		86.6103
		86.693
		86.7085
		87.1084

## Sheet: Fig2f
Beatrix Green cells Count					Beatrix Yellow cells Count
Ratio	Beatrix Green Mean	Beatrix Green SE	Beatrix Xfit	Beatrix Yfit	Beatrix Yellow Mean	Beatrix Yellow SE	Beatrix Yellow Xfit	Beatrix Yellow Yfit
1e-05	0.00207	0.00144	1e-05	3.46611e-06	0.0005725	0.000335792	1e-05	1.41921e-08
0.000666667	0.02052	0.00286	1.00138e-05	3.47465e-06	0.0003475	0.0003475	1.00138e-05	1.42623e-08
0.002	0.09303	0.01359	1.00277e-05	3.4832e-06	0.00124	0.000475815	1.00277e-05	1.43328e-08
0.00667	0.2488	0.00665	1.00415e-05	3.49178e-06	0.00196	0.000275605	1.00415e-05	1.44037e-08
0.02	0.73868	0.02351	1.00554e-05	3.50038e-06	0.00148	0.000175071	1.00554e-05	1.44748e-08
0.1	0.99865	0.00117	1.00693e-05	3.509e-06	0.0003825	0.0003825	1.00693e-05	1.45464e-08
1	1	0	1.00832e-05	3.51765e-06	0	0	1.00832e-05	1.46182e-08
10	1	0	1.00972e-05	3.52631e-06	0	0	1.00972e-05	1.46904e-08
			1.01111e-05	3.53499e-06			1.01111e-05	1.4763e-08
			1.01251e-05	3.5437e-06			1.01251e-05	1.48359e-08
			1.01391e-05	3.55243e-06			1.01391e-05	1.49091e-08
			1.01531e-05	3.56118e-06			1.01531e-05	1.49827e-08
			1.01672e-05	3.56995e-06			1.01672e-05	1.50566e-08
			1.01812e-05	3.57874e-06			1.01812e-05	1.51309e-08
			1.01953e-05	3.58755e-06			1.01953e-05	1.52055e-08
			1.02094e-05	3.59639e-06			1.02094e-05	1.52805e-08
			1.02235e-05	3.60525e-06			1.02235e-05	1.53558e-08
			1.02377e-05	3.61413e-06			1.02377e-05	1.54315e-08
			1.02518e-05	3.62303e-06			1.02518e-05	1.55076e-08
			1.0266e-05	3.63195e-06			1.0266e-05	1.5584e-08
			1.02802e-05	3.64089e-06			1.02802e-05	1.56607e-08
			1.02944e-05	3.64986e-06			1.02944e-05	1.57379e-08
			1.03086e-05	3.65885e-06			1.03086e-05	1.58154e-08
			1.03229e-05	3.66786e-06			1.03229e-05	1.58932e-08
			1.03372e-05	3.6769e-06			1.03372e-05	1.59714e-08
			1.03515e-05	3.68595e-06			1.03515e-05	1.605e-08
			1.03658e-05	3.69503e-06			1.03658e-05	1.6129e-08
			1.03801e-05	3.70413e-06			1.03801e-05	1.62083e-08
			1.03945e-05	3.71325e-06			1.03945e-05	1.6288e-08
			1.04088e-05	3.7224e-06			1.04088e-05	1.63681e-08
			1.04232e-05	3.73156e-06			1.04232e-05	1.64486e-08
			1.04376e-05	3.74075e-06			1.04376e-05	1.65294e-08
			1.04521e-05	3.74997e-06			1.04521e-05	1.66106e-08
			1.04665e-05	3.7592e-06			1.04665e-05	1.66922e-08
			1.0481e-05	3.76846e-06			1.0481e-05	1.67742e-08
			1.04955e-05	3.77774e-06			1.04955e-05	1.68566e-08
			1.051e-05	3.78705e-06			1.051e-05	1.69393e-08
			1.05245e-05	3.79637e-06			1.05245e-05	1.70225e-08
			1.05391e-05	3.80572e-06			1.05391e-05	1.7106e-08
			1.05536e-05	3.8151e-06			1.05536e-05	1.71899e-08
			1.05682e-05	3.82449e-06			1.05682e-05	1.72743e-08
			1.05828e-05	3.83391e-06			1.05828e-05	1.7359e-08
			1.05975e-05	3.84335e-06			1.05975e-05	1.74441e-08
			1.06121e-05	3.85282e-06			1.06121e-05	1.75296e-08
			1.06268e-05	3.86231e-06			1.06268e-05	1.76155e-08
			1.06415e-05	3.87182e-06			1.06415e-05	1.77018e-08
			1.06562e-05	3.88136e-06			1.06562e-05	1.77885e-08
			1.06709e-05	3.89092e-06			1.06709e-05	1.78757e-08
			1.06857e-05	3.9005e-06			1.06857e-05	1.79632e-08
			1.07005e-05	3.9101e-06			1.07005e-05	1.80512e-08
			1.07153e-05	3.91973e-06			1.07153e-05	1.81395e-08
			1.07301e-05	3.92939e-06			1.07301e-05	1.82283e-08
			1.07449e-05	3.93907e-06			1.07449e-05	1.83175e-08
			1.07598e-05	3.94877e-06			1.07598e-05	1.84071e-08
			1.07747e-05	3.95849e-06			1.07747e-05	1.84971e-08
			1.07895e-05	3.96824e-06			1.07895e-05	1.85876e-08
			1.08045e-05	3.97801e-06			1.08045e-05	1.86784e-08
			1.08194e-05	3.98781e-06			1.08194e-05	1.87697e-08
			1.08344e-05	3.99763e-06			1.08344e-05	1.88614e-08
			1.08493e-05	4.00748e-06			1.08493e-05	1.89536e-08
			1.08643e-05	4.01735e-06			1.08643e-05	1.90462e-08
			1.08794e-05	4.02724e-06			1.08794e-05	1.91392e-08
			1.08944e-05	4.03716e-06			1.08944e-05	1.92326e-08
			1.09095e-05	4.0471e-06			1.09095e-05	1.93265e-08
			1.09246e-05	4.05707e-06			1.09246e-05	1.94208e-08
			1.09397e-05	4.06706e-06			1.09397e-05	1.95156e-08
			1.09548e-05	4.07708e-06			1.09548e-05	1.96108e-08
			1.09699e-05	4.08712e-06			1.09699e-05	1.97065e-08
			1.09851e-05	4.09719e-06			1.09851e-05	1.98025e-08
			1.10003e-05	4.10728e-06			1.10003e-05	1.98991e-08
			1.10155e-05	4.11739e-06			1.10155e-05	1.99961e-08
			1.10307e-05	4.12753e-06			1.10307e-05	2.00935e-08
			1.1046e-05	4.1377e-06			1.1046e-05	2.01914e-08
			1.10613e-05	4.14789e-06			1.10613e-05	2.02898e-08
			1.10765e-05	4.1581e-06			1.10765e-05	2.03886e-08
			1.10919e-05	4.16835e-06			1.10919e-05	2.04879e-08
			1.11072e-05	4.17861e-06			1.11072e-05	2.05876e-08
			1.11226e-05	4.1889e-06			1.11226e-05	2.06878e-08
			1.11379e-05	4.19922e-06			1.11379e-05	2.07885e-08
			1.11533e-05	4.20956e-06			1.11533e-05	2.08896e-08
			1.11688e-05	4.21993e-06			1.11688e-05	2.09912e-08
			1.11842e-05	4.23032e-06			1.11842e-05	2.10933e-08
			1.11997e-05	4.24074e-06			1.11997e-05	2.11958e-08
			1.12151e-05	4.25118e-06			1.12151e-05	2.12989e-08
			1.12307e-05	4.26165e-06			1.12307e-05	2.14024e-08
			1.12462e-05	4.27215e-06			1.12462e-05	2.15064e-08
			1.12617e-05	4.28267e-06			1.12617e-05	2.16108e-08
			1.12773e-05	4.29322e-06			1.12773e-05	2.17158e-08
			1.12929e-05	4.30379e-06			1.12929e-05	2.18212e-08
			1.13085e-05	4.31439e-06			1.13085e-05	2.19272e-08
			1.13241e-05	4.32502e-06			1.13241e-05	2.20336e-08
			1.13398e-05	4.33567e-06			1.13398e-05	2.21405e-08
			1.13555e-05	4.34635e-06			1.13555e-05	2.22479e-08
			1.13712e-05	4.35705e-06			1.13712e-05	2.23558e-08
			1.13869e-05	4.36778e-06			1.13869e-05	2.24643e-08
			1.14026e-05	4.37854e-06			1.14026e-05	2.25732e-08
			1.14184e-05	4.38932e-06			1.14184e-05	2.26826e-08
			1.14342e-05	4.40013e-06			1.14342e-05	2.27925e-08
			1.145e-05	4.41097e-06			1.145e-05	2.2903e-08
			1.14658e-05	4.42183e-06			1.14658e-05	2.30139e-08
			1.14817e-05	4.43272e-06			1.14817e-05	2.31254e-08
			1.14976e-05	4.44364e-06			1.14976e-05	2.32373e-08
			1.15135e-05	4.45459e-06			1.15135e-05	2.33498e-08
			1.15294e-05	4.46556e-06			1.15294e-05	2.34629e-08
			1.15453e-05	4.47655e-06			1.15453e-05	2.35764e-08
			1.15613e-05	4.48758e-06			1.15613e-05	2.36905e-08
			1.15773e-05	4.49863e-06			1.15773e-05	2.3805e-08
			1.15933e-05	4.50971e-06			1.15933e-05	2.39202e-08
			1.16093e-05	4.52082e-06			1.16093e-05	2.40358e-08
			1.16254e-05	4.53195e-06			1.16254e-05	2.4152e-08
			1.16414e-05	4.54311e-06			1.16414e-05	2.42687e-08
			1.16575e-05	4.5543e-06			1.16575e-05	2.4386e-08
			1.16737e-05	4.56552e-06			1.16737e-05	2.45038e-08
			1.16898e-05	4.57676e-06			1.16898e-05	2.46221e-08
			1.1706e-05	4.58803e-06			1.1706e-05	2.4741e-08
			1.17221e-05	4.59933e-06			1.17221e-05	2.48605e-08
			1.17383e-05	4.61066e-06			1.17383e-05	2.49805e-08
			1.17546e-05	4.62202e-06			1.17546e-05	2.5101e-08
			1.17708e-05	4.6334e-06			1.17708e-05	2.52221e-08
			1.17871e-05	4.64481e-06			1.17871e-05	2.53438e-08
			1.18034e-05	4.65625e-06			1.18034e-05	2.5466e-08
			1.18197e-05	4.66772e-06			1.18197e-05	2.55888e-08
			1.18361e-05	4.67921e-06			1.18361e-05	2.57121e-08
			1.18524e-05	4.69074e-06			1.18524e-05	2.58361e-08
			1.18688e-05	4.70229e-06			1.18688e-05	2.59606e-08
			1.18852e-05	4.71387e-06			1.18852e-05	2.60856e-08
			1.19017e-05	4.72548e-06			1.19017e-05	2.62113e-08
			1.19181e-05	4.73712e-06			1.19181e-05	2.63375e-08
			1.19346e-05	4.74879e-06			1.19346e-05	2.64643e-08
			1.19511e-05	4.76048e-06			1.19511e-05	2.65916e-08
			1.19676e-05	4.77221e-06			1.19676e-05	2.67196e-08
			1.19842e-05	4.78396e-06			1.19842e-05	2.68482e-08
			1.20007e-05	4.79574e-06			1.20007e-05	2.69773e-08
			1.20173e-05	4.80755e-06			1.20173e-05	2.7107e-08
			1.20339e-05	4.81939e-06			1.20339e-05	2.72374e-08
			1.20506e-05	4.83126e-06			1.20506e-05	2.73683e-08
			1.20672e-05	4.84316e-06			1.20672e-05	2.74998e-08
			1.20839e-05	4.85509e-06			1.20839e-05	2.7632e-08
			1.21006e-05	4.86705e-06			1.21006e-05	2.77647e-08
			1.21174e-05	4.87903e-06			1.21174e-05	2.78981e-08
			1.21341e-05	4.89105e-06			1.21341e-05	2.8032e-08
			1.21509e-05	4.90309e-06			1.21509e-05	2.81666e-08
			1.21677e-05	4.91517e-06			1.21677e-05	2.83018e-08
			1.21845e-05	4.92728e-06			1.21845e-05	2.84376e-08
			1.22014e-05	4.93941e-06			1.22014e-05	2.85741e-08
			1.22182e-05	4.95158e-06			1.22182e-05	2.87111e-08
			1.22351e-05	4.96377e-06			1.22351e-05	2.88488e-08
			1.22521e-05	4.976e-06			1.22521e-05	2.89871e-08
			1.2269e-05	4.98825e-06			1.2269e-05	2.91261e-08
			1.2286e-05	5.00054e-06			1.2286e-05	2.92657e-08
			1.23029e-05	5.01285e-06			1.23029e-05	2.94059e-08
			1.232e-05	5.0252e-06			1.232e-05	2.95468e-08
			1.2337e-05	5.03757e-06			1.2337e-05	2.96883e-08
			1.2354e-05	5.04998e-06			1.2354e-05	2.98305e-08
			1.23711e-05	5.06242e-06			1.23711e-05	2.99733e-08
			1.23882e-05	5.07489e-06			1.23882e-05	3.01167e-08
			1.24054e-05	5.08738e-06			1.24054e-05	3.02609e-08
			1.24225e-05	5.09991e-06			1.24225e-05	3.04056e-08
			1.24397e-05	5.11247e-06			1.24397e-05	3.05511e-08
			1.24569e-05	5.12506e-06			1.24569e-05	3.06972e-08
			1.24741e-05	5.13769e-06			1.24741e-05	3.08439e-08
			1.24914e-05	5.15034e-06			1.24914e-05	3.09914e-08
			1.25086e-05	5.16302e-06			1.25086e-05	3.11395e-08
			1.25259e-05	5.17574e-06			1.25259e-05	3.12883e-08
			1.25432e-05	5.18849e-06			1.25432e-05	3.14377e-08
			1.25606e-05	5.20127e-06			1.25606e-05	3.15879e-08
			1.2578e-05	5.21408e-06			1.2578e-05	3.17387e-08
			1.25953e-05	5.22692e-06			1.25953e-05	3.18903e-08
			1.26128e-05	5.23979e-06			1.26128e-05	3.20425e-08
			1.26302e-05	5.25269e-06			1.26302e-05	3.21954e-08
			1.26477e-05	5.26563e-06			1.26477e-05	3.2349e-08
			1.26651e-05	5.2786e-06			1.26651e-05	3.25033e-08
			1.26827e-05	5.2916e-06			1.26827e-05	3.26583e-08
			1.27002e-05	5.30463e-06			1.27002e-05	3.2814e-08
			1.27178e-05	5.3177e-06			1.27178e-05	3.29704e-08
			1.27353e-05	5.33079e-06			1.27353e-05	3.31275e-08
			1.27529e-05	5.34392e-06			1.27529e-05	3.32854e-08
			1.27706e-05	5.35708e-06			1.27706e-05	3.34439e-08
			1.27882e-05	5.37028e-06			1.27882e-05	3.36032e-08
			1.28059e-05	5.3835e-06			1.28059e-05	3.37632e-08
			1.28236e-05	5.39676e-06			1.28236e-05	3.39239e-08
			1.28414e-05	5.41005e-06			1.28414e-05	3.40854e-08
			1.28591e-05	5.42338e-06			1.28591e-05	3.42476e-08
			1.28769e-05	5.43673e-06			1.28769e-05	3.44105e-08
			1.28947e-05	5.45012e-06			1.28947e-05	3.45742e-08
			1.29125e-05	5.46355e-06			1.29125e-05	3.47386e-08
			1.29304e-05	5.477e-06			1.29304e-05	3.49038e-08
			1.29483e-05	5.49049e-06			1.29483e-05	3.50697e-08
			1.29662e-05	5.50401e-06			1.29662e-05	3.52363e-08
			1.29841e-05	5.51757e-06			1.29841e-05	3.54038e-08
			1.3002e-05	5.53116e-06			1.3002e-05	3.55719e-08
			1.302e-05	5.54478e-06			1.302e-05	3.57409e-08
			1.3038e-05	5.55844e-06			1.3038e-05	3.59106e-08
			1.3056e-05	5.57213e-06			1.3056e-05	3.60811e-08
			1.30741e-05	5.58585e-06			1.30741e-05	3.62523e-08
			1.30922e-05	5.59961e-06			1.30922e-05	3.64243e-08
			1.31103e-05	5.6134e-06			1.31103e-05	3.65971e-08
			1.31284e-05	5.62722e-06			1.31284e-05	3.67707e-08
			1.31466e-05	5.64108e-06			1.31466e-05	3.69451e-08
			1.31647e-05	5.65497e-06			1.31647e-05	3.71202e-08
			1.31829e-05	5.6689e-06			1.31829e-05	3.72962e-08
			1.32012e-05	5.68286e-06			1.32012e-05	3.74729e-08
			1.32194e-05	5.69686e-06			1.32194e-05	3.76504e-08
			1.32377e-05	5.71089e-06			1.32377e-05	3.78288e-08
			1.3256e-05	5.72495e-06			1.3256e-05	3.80079e-08
			1.32743e-05	5.73905e-06			1.32743e-05	3.81879e-08
			1.32927e-05	5.75319e-06			1.32927e-05	3.83687e-08
			1.33111e-05	5.76736e-06			1.33111e-05	3.85502e-08
			1.33295e-05	5.78156e-06			1.33295e-05	3.87326e-08
			1.33479e-05	5.7958e-06			1.33479e-05	3.89159e-08
			1.33663e-05	5.81007e-06			1.33663e-05	3.90999e-08
			1.33848e-05	5.82438e-06			1.33848e-05	3.92848e-08
			1.34033e-05	5.83873e-06			1.34033e-05	3.94705e-08
			1.34219e-05	5.85311e-06			1.34219e-05	3.96571e-08
			1.34404e-05	5.86752e-06			1.34404e-05	3.98445e-08
			1.3459e-05	5.88197e-06			1.3459e-05	4.00327e-08
			1.34776e-05	5.89646e-06			1.34776e-05	4.02218e-08
			1.34962e-05	5.91098e-06			1.34962e-05	4.04118e-08
			1.35149e-05	5.92554e-06			1.35149e-05	4.06026e-08
			1.35336e-05	5.94013e-06			1.35336e-05	4.07942e-08
			1.35523e-05	5.95476e-06			1.35523e-05	4.09867e-08
			1.3571e-05	5.96943e-06			1.3571e-05	4.11801e-08
			1.35898e-05	5.98413e-06			1.35898e-05	4.13744e-08
			1.36086e-05	5.99887e-06			1.36086e-05	4.15695e-08
			1.36274e-05	6.01364e-06			1.36274e-05	4.17655e-08
			1.36463e-05	6.02845e-06			1.36463e-05	4.19624e-08
			1.36651e-05	6.0433e-06			1.36651e-05	4.21601e-08
			1.3684e-05	6.05818e-06			1.3684e-05	4.23588e-08
			1.37029e-05	6.0731e-06			1.37029e-05	4.25584e-08
			1.37219e-05	6.08806e-06			1.37219e-05	4.27588e-08
			1.37409e-05	6.10306e-06			1.37409e-05	4.29602e-08
			1.37599e-05	6.11809e-06			1.37599e-05	4.31624e-08
			1.37789e-05	6.13315e-06			1.37789e-05	4.33656e-08
			1.37979e-05	6.14826e-06			1.37979e-05	4.35696e-08
			1.3817e-05	6.1634e-06			1.3817e-05	4.37746e-08
			1.38361e-05	6.17858e-06			1.38361e-05	4.39805e-08
			1.38552e-05	6.1938e-06			1.38552e-05	4.41873e-08
			1.38744e-05	6.20905e-06			1.38744e-05	4.43951e-08
			1.38936e-05	6.22434e-06			1.38936e-05	4.46038e-08
			1.39128e-05	6.23967e-06			1.39128e-05	4.48134e-08
			1.3932e-05	6.25504e-06			1.3932e-05	4.5024e-08
			1.39513e-05	6.27045e-06			1.39513e-05	4.52355e-08
			1.39706e-05	6.28589e-06			1.39706e-05	4.54479e-08
			1.39899e-05	6.30137e-06			1.39899e-05	4.56613e-08
			1.40092e-05	6.31689e-06			1.40092e-05	4.58757e-08
			1.40286e-05	6.33245e-06			1.40286e-05	4.6091e-08
			1.4048e-05	6.34804e-06			1.4048e-05	4.63073e-08
			1.40674e-05	6.36368e-06			1.40674e-05	4.65245e-08
			1.40869e-05	6.37935e-06			1.40869e-05	4.67427e-08
			1.41064e-05	6.39506e-06			1.41064e-05	4.69619e-08
			1.41259e-05	6.41081e-06			1.41259e-05	4.71821e-08
			1.41454e-05	6.4266e-06			1.41454e-05	4.74032e-08
			1.4165e-05	6.44243e-06			1.4165e-05	4.76254e-08
			1.41845e-05	6.45829e-06			1.41845e-05	4.78485e-08
			1.42041e-05	6.4742e-06			1.42041e-05	4.80726e-08
			1.42238e-05	6.49014e-06			1.42238e-05	4.82977e-08
			1.42435e-05	6.50613e-06			1.42435e-05	4.85239e-08
			1.42631e-05	6.52215e-06			1.42631e-05	4.8751e-08
			1.42829e-05	6.53821e-06			1.42829e-05	4.89792e-08
			1.43026e-05	6.55432e-06			1.43026e-05	4.92083e-08
			1.43224e-05	6.57046e-06			1.43224e-05	4.94385e-08
			1.43422e-05	6.58664e-06			1.43422e-05	4.96697e-08
			1.4362e-05	6.60286e-06			1.4362e-05	4.9902e-08
			1.43819e-05	6.61912e-06			1.43819e-05	5.01353e-08
			1.44018e-05	6.63543e-06			1.44018e-05	5.03696e-08
			1.44217e-05	6.65177e-06			1.44217e-05	5.0605e-08
			1.44416e-05	6.66815e-06			1.44416e-05	5.08414e-08
			1.44616e-05	6.68457e-06			1.44616e-05	5.10788e-08
			1.44816e-05	6.70104e-06			1.44816e-05	5.13173e-08
			1.45016e-05	6.71754e-06			1.45016e-05	5.15569e-08
			1.45217e-05	6.73408e-06			1.45217e-05	5.17976e-08
			1.45417e-05	6.75067e-06			1.45417e-05	5.20393e-08
			1.45618e-05	6.76729e-06			1.45618e-05	5.22821e-08
			1.4582e-05	6.78396e-06			1.4582e-05	5.25259e-08
			1.46021e-05	6.80067e-06			1.46021e-05	5.27709e-08
			1.46223e-05	6.81742e-06			1.46223e-05	5.30169e-08
			1.46425e-05	6.83421e-06			1.46425e-05	5.32641e-08
			1.46628e-05	6.85104e-06			1.46628e-05	5.35123e-08
			1.46831e-05	6.86791e-06			1.46831e-05	5.37616e-08
			1.47034e-05	6.88483e-06			1.47034e-05	5.40121e-08
			1.47237e-05	6.90178e-06			1.47237e-05	5.42636e-08
			1.47441e-05	6.91878e-06			1.47441e-05	5.45163e-08
			1.47644e-05	6.93582e-06			1.47644e-05	5.47701e-08
			1.47849e-05	6.9529e-06			1.47849e-05	5.5025e-08
			1.48053e-05	6.97003e-06			1.48053e-05	5.5281e-08
			1.48258e-05	6.98719e-06			1.48258e-05	5.55382e-08
			1.48463e-05	7.0044e-06			1.48463e-05	5.57965e-08
			1.48668e-05	7.02165e-06			1.48668e-05	5.60559e-08
			1.48873e-05	7.03894e-06			1.48873e-05	5.63165e-08
			1.49079e-05	7.05628e-06			1.49079e-05	5.65783e-08
			1.49285e-05	7.07366e-06			1.49285e-05	5.68412e-08
			1.49492e-05	7.09108e-06			1.49492e-05	5.71053e-08
			1.49699e-05	7.10854e-06			1.49699e-05	5.73705e-08
			1.49906e-05	7.12605e-06			1.49906e-05	5.76369e-08
			1.50113e-05	7.1436e-06			1.50113e-05	5.79045e-08
			1.5032e-05	7.16119e-06			1.5032e-05	5.81733e-08
			1.50528e-05	7.17883e-06			1.50528e-05	5.84433e-08
			1.50736e-05	7.19651e-06			1.50736e-05	5.87144e-08
			1.50945e-05	7.21424e-06			1.50945e-05	5.89868e-08
			1.51153e-05	7.232e-06			1.51153e-05	5.92603e-08
			1.51362e-05	7.24981e-06			1.51362e-05	5.95351e-08
			1.51572e-05	7.26767e-06			1.51572e-05	5.98111e-08
			1.51781e-05	7.28557e-06			1.51781e-05	6.00883e-08
			1.51991e-05	7.30351e-06			1.51991e-05	6.03667e-08
			1.52201e-05	7.3215e-06			1.52201e-05	6.06463e-08
			1.52412e-05	7.33953e-06			1.52412e-05	6.09272e-08
			1.52622e-05	7.35761e-06			1.52622e-05	6.12093e-08
			1.52833e-05	7.37573e-06			1.52833e-05	6.14927e-08
			1.53045e-05	7.39389e-06			1.53045e-05	6.17773e-08
			1.53256e-05	7.4121e-06			1.53256e-05	6.20632e-08
			1.53468e-05	7.43036e-06			1.53468e-05	6.23503e-08
			1.5368e-05	7.44866e-06			1.5368e-05	6.26387e-08
			1.53893e-05	7.467e-06			1.53893e-05	6.29283e-08
			1.54106e-05	7.48539e-06			1.54106e-05	6.32192e-08
			1.54319e-05	7.50383e-06			1.54319e-05	6.35114e-08
			1.54532e-05	7.52231e-06			1.54532e-05	6.38049e-08
			1.54746e-05	7.54083e-06			1.54746e-05	6.40997e-08
			1.5496e-05	7.55941e-06			1.5496e-05	6.43958e-08
			1.55174e-05	7.57802e-06			1.55174e-05	6.46932e-08
			1.55389e-05	7.59669e-06			1.55389e-05	6.49919e-08
			1.55603e-05	7.6154e-06			1.55603e-05	6.52918e-08
			1.55819e-05	7.63415e-06			1.55819e-05	6.55932e-08
			1.56034e-05	7.65295e-06			1.56034e-05	6.58958e-08
			1.5625e-05	7.6718e-06			1.5625e-05	6.61998e-08
			1.56466e-05	7.69069e-06			1.56466e-05	6.65051e-08
			1.56682e-05	7.70964e-06			1.56682e-05	6.68117e-08
			1.56899e-05	7.72862e-06			1.56899e-05	6.71197e-08
			1.57116e-05	7.74766e-06			1.57116e-05	6.7429e-08
			1.57333e-05	7.76674e-06			1.57333e-05	6.77397e-08
			1.5755e-05	7.78587e-06			1.5755e-05	6.80518e-08
			1.57768e-05	7.80504e-06			1.57768e-05	6.83652e-08
			1.57986e-05	7.82426e-06			1.57986e-05	6.868e-08
			1.58205e-05	7.84353e-06			1.58205e-05	6.89961e-08
			1.58424e-05	7.86285e-06			1.58424e-05	6.93137e-08
			1.58643e-05	7.88222e-06			1.58643e-05	6.96326e-08
			1.58862e-05	7.90163e-06			1.58862e-05	6.9953e-08
			1.59082e-05	7.92109e-06			1.59082e-05	7.02747e-08
			1.59302e-05	7.9406e-06			1.59302e-05	7.05978e-08
			1.59522e-05	7.96015e-06			1.59522e-05	7.09224e-08
			1.59742e-05	7.97976e-06			1.59742e-05	7.12484e-08
			1.59963e-05	7.99941e-06			1.59963e-05	7.15758e-08
			1.60184e-05	8.01911e-06			1.60184e-05	7.19046e-08
			1.60406e-05	8.03886e-06			1.60406e-05	7.22349e-08
			1.60628e-05	8.05866e-06			1.60628e-05	7.25666e-08
			1.6085e-05	8.07851e-06			1.6085e-05	7.28998e-08
			1.61072e-05	8.0984e-06			1.61072e-05	7.32344e-08
			1.61295e-05	8.11835e-06			1.61295e-05	7.35705e-08
			1.61518e-05	8.13834e-06			1.61518e-05	7.3908e-08
			1.61741e-05	8.15839e-06			1.61741e-05	7.4247e-08
			1.61965e-05	8.17848e-06			1.61965e-05	7.45875e-08
			1.62189e-05	8.19862e-06			1.62189e-05	7.49295e-08
			1.62413e-05	8.21881e-06			1.62413e-05	7.52729e-08
			1.62638e-05	8.23905e-06			1.62638e-05	7.56179e-08
			1.62863e-05	8.25935e-06			1.62863e-05	7.59644e-08
			1.63088e-05	8.27969e-06			1.63088e-05	7.63124e-08
			1.63313e-05	8.30008e-06			1.63313e-05	7.66618e-08
			1.63539e-05	8.32052e-06			1.63539e-05	7.70129e-08
			1.63765e-05	8.34101e-06			1.63765e-05	7.73654e-08
			1.63992e-05	8.36155e-06			1.63992e-05	7.77195e-08
			1.64218e-05	8.38215e-06			1.64218e-05	7.80751e-08
			1.64445e-05	8.40279e-06			1.64445e-05	7.84322e-08
			1.64673e-05	8.42349e-06			1.64673e-05	7.8791e-08
			1.649e-05	8.44423e-06			1.649e-05	7.91512e-08
			1.65128e-05	8.46503e-06			1.65128e-05	7.95131e-08
			1.65357e-05	8.48588e-06			1.65357e-05	7.98765e-08
			1.65585e-05	8.50678e-06			1.65585e-05	8.02415e-08
			1.65814e-05	8.52773e-06			1.65814e-05	8.0608e-08
			1.66044e-05	8.54873e-06			1.66044e-05	8.09762e-08
			1.66273e-05	8.56978e-06			1.66273e-05	8.1346e-08
			1.66503e-05	8.59089e-06			1.66503e-05	8.17173e-08
			1.66733e-05	8.61205e-06			1.66733e-05	8.20903e-08
			1.66964e-05	8.63326e-06			1.66964e-05	8.24649e-08
			1.67195e-05	8.65452e-06			1.67195e-05	8.28411e-08
			1.67426e-05	8.67583e-06			1.67426e-05	8.3219e-08
			1.67657e-05	8.6972e-06			1.67657e-05	8.35985e-08
			1.67889e-05	8.71862e-06			1.67889e-05	8.39796e-08
			1.68121e-05	8.74009e-06			1.68121e-05	8.43624e-08
			1.68354e-05	8.76162e-06			1.68354e-05	8.47468e-08
			1.68586e-05	8.7832e-06			1.68586e-05	8.51329e-08
			1.6882e-05	8.80483e-06			1.6882e-05	8.55207e-08
			1.69053e-05	8.82651e-06			1.69053e-05	8.59102e-08
			1.69287e-05	8.84825e-06			1.69287e-05	8.63013e-08
			1.69521e-05	8.87004e-06			1.69521e-05	8.66941e-08
			1.69755e-05	8.89189e-06			1.69755e-05	8.70886e-08
			1.6999e-05	8.91379e-06			1.6999e-05	8.74849e-08
			1.70225e-05	8.93574e-06			1.70225e-05	8.78828e-08
			1.7046e-05	8.95775e-06			1.7046e-05	8.82825e-08
			1.70696e-05	8.97981e-06			1.70696e-05	8.86839e-08
			1.70932e-05	9.00192e-06			1.70932e-05	8.9087e-08
			1.71168e-05	9.02409e-06			1.71168e-05	8.94919e-08
			1.71405e-05	9.04632e-06			1.71405e-05	8.98985e-08
			1.71642e-05	9.0686e-06			1.71642e-05	9.03069e-08
			1.71879e-05	9.09093e-06			1.71879e-05	9.0717e-08
			1.72117e-05	9.11332e-06			1.72117e-05	9.11289e-08
			1.72355e-05	9.13577e-06			1.72355e-05	9.15426e-08
			1.72593e-05	9.15827e-06			1.72593e-05	9.1958e-08
			1.72832e-05	9.18082e-06			1.72832e-05	9.23753e-08
			1.73071e-05	9.20343e-06			1.73071e-05	9.27943e-08
			1.7331e-05	9.2261e-06			1.7331e-05	9.32152e-08
			1.7355e-05	9.24882e-06			1.7355e-05	9.36378e-08
			1.7379e-05	9.2716e-06			1.7379e-05	9.40623e-08
			1.7403e-05	9.29443e-06			1.7403e-05	9.44886e-08
			1.74271e-05	9.31733e-06			1.74271e-05	9.49168e-08
			1.74512e-05	9.34027e-06			1.74512e-05	9.53468e-08
			1.74753e-05	9.36328e-06			1.74753e-05	9.57786e-08
			1.74994e-05	9.38634e-06			1.74994e-05	9.62123e-08
			1.75236e-05	9.40945e-06			1.75236e-05	9.66478e-08
			1.75479e-05	9.43263e-06			1.75479e-05	9.70853e-08
			1.75721e-05	9.45586e-06			1.75721e-05	9.75246e-08
			1.75964e-05	9.47915e-06			1.75964e-05	9.79658e-08
			1.76208e-05	9.50249e-06			1.76208e-05	9.84089e-08
			1.76451e-05	9.52589e-06			1.76451e-05	9.88539e-08
			1.76695e-05	9.54935e-06			1.76695e-05	9.93008e-08
			1.76939e-05	9.57287e-06			1.76939e-05	9.97496e-08
			1.77184e-05	9.59645e-06			1.77184e-05	1.002e-07
			1.77429e-05	9.62008e-06			1.77429e-05	1.00653e-07
			1.77674e-05	9.64378e-06			1.77674e-05	1.01108e-07
			1.7792e-05	9.66753e-06			1.7792e-05	1.01564e-07
			1.78166e-05	9.69134e-06			1.78166e-05	1.02023e-07
			1.78412e-05	9.7152e-06			1.78412e-05	1.02483e-07
			1.78659e-05	9.73913e-06			1.78659e-05	1.02946e-07
			1.78906e-05	9.76312e-06			1.78906e-05	1.0341e-07
			1.79154e-05	9.78716e-06			1.79154e-05	1.03877e-07
			1.79401e-05	9.81127e-06			1.79401e-05	1.04345e-07
			1.79649e-05	9.83543e-06			1.79649e-05	1.04815e-07
			1.79898e-05	9.85965e-06			1.79898e-05	1.05288e-07
			1.80146e-05	9.88394e-06			1.80146e-05	1.05762e-07
			1.80395e-05	9.90828e-06			1.80395e-05	1.06239e-07
			1.80645e-05	9.93268e-06			1.80645e-05	1.06717e-07
			1.80895e-05	9.95714e-06			1.80895e-05	1.07198e-07
			1.81145e-05	9.98167e-06			1.81145e-05	1.07681e-07
			1.81395e-05	1.00062e-05			1.81395e-05	1.08165e-07
			1.81646e-05	1.00309e-05			1.81646e-05	1.08652e-07
			1.81897e-05	1.00556e-05			1.81897e-05	1.09141e-07
			1.82149e-05	1.00804e-05			1.82149e-05	1.09632e-07
			1.82401e-05	1.01052e-05			1.82401e-05	1.10125e-07
			1.82653e-05	1.01301e-05			1.82653e-05	1.1062e-07
			1.82905e-05	1.0155e-05			1.82905e-05	1.11117e-07
			1.83158e-05	1.018e-05			1.83158e-05	1.11617e-07
			1.83411e-05	1.02051e-05			1.83411e-05	1.12118e-07
			1.83665e-05	1.02302e-05			1.83665e-05	1.12622e-07
			1.83919e-05	1.02554e-05			1.83919e-05	1.13127e-07
			1.84173e-05	1.02807e-05			1.84173e-05	1.13635e-07
			1.84428e-05	1.0306e-05			1.84428e-05	1.14145e-07
			1.84683e-05	1.03314e-05			1.84683e-05	1.14658e-07
			1.84938e-05	1.03568e-05			1.84938e-05	1.15172e-07
			1.85194e-05	1.03823e-05			1.85194e-05	1.15689e-07
			1.8545e-05	1.04079e-05			1.8545e-05	1.16208e-07
			1.85706e-05	1.04335e-05			1.85706e-05	1.16729e-07
			1.85963e-05	1.04592e-05			1.85963e-05	1.17252e-07
			1.8622e-05	1.0485e-05			1.8622e-05	1.17777e-07
			1.86478e-05	1.05108e-05			1.86478e-05	1.18305e-07
			1.86736e-05	1.05367e-05			1.86736e-05	1.18835e-07
			1.86994e-05	1.05627e-05			1.86994e-05	1.19367e-07
			1.87252e-05	1.05887e-05			1.87252e-05	1.19902e-07
			1.87511e-05	1.06148e-05			1.87511e-05	1.20438e-07
			1.87771e-05	1.06409e-05			1.87771e-05	1.20977e-07
			1.8803e-05	1.06671e-05			1.8803e-05	1.21519e-07
			1.8829e-05	1.06934e-05			1.8829e-05	1.22062e-07
			1.8855e-05	1.07197e-05			1.8855e-05	1.22608e-07
			1.88811e-05	1.07461e-05			1.88811e-05	1.23156e-07
			1.89072e-05	1.07726e-05			1.89072e-05	1.23707e-07
			1.89334e-05	1.07991e-05			1.89334e-05	1.2426e-07
			1.89595e-05	1.08257e-05			1.89595e-05	1.24815e-07
			1.89858e-05	1.08524e-05			1.89858e-05	1.25373e-07
			1.9012e-05	1.08791e-05			1.9012e-05	1.25933e-07
			1.90383e-05	1.09059e-05			1.90383e-05	1.26495e-07
			1.90646e-05	1.09327e-05			1.90646e-05	1.2706e-07
			1.9091e-05	1.09597e-05			1.9091e-05	1.27627e-07
			1.91174e-05	1.09867e-05			1.91174e-05	1.28196e-07
			1.91438e-05	1.10137e-05			1.91438e-05	1.28768e-07
			1.91703e-05	1.10408e-05			1.91703e-05	1.29342e-07
			1.91968e-05	1.1068e-05			1.91968e-05	1.29919e-07
			1.92233e-05	1.10953e-05			1.92233e-05	1.30498e-07
			1.92499e-05	1.11226e-05			1.92499e-05	1.3108e-07
			1.92765e-05	1.115e-05			1.92765e-05	1.31664e-07
			1.93032e-05	1.11775e-05			1.93032e-05	1.3225e-07
			1.93299e-05	1.1205e-05			1.93299e-05	1.32839e-07
			1.93566e-05	1.12326e-05			1.93566e-05	1.33431e-07
			1.93833e-05	1.12603e-05			1.93833e-05	1.34025e-07
			1.94101e-05	1.1288e-05			1.94101e-05	1.34621e-07
			1.9437e-05	1.13158e-05			1.9437e-05	1.3522e-07
			1.94639e-05	1.13437e-05			1.94639e-05	1.35822e-07
			1.94908e-05	1.13716e-05			1.94908e-05	1.36426e-07
			1.95177e-05	1.13996e-05			1.95177e-05	1.37033e-07
			1.95447e-05	1.14277e-05			1.95447e-05	1.37642e-07
			1.95717e-05	1.14558e-05			1.95717e-05	1.38253e-07
			1.95988e-05	1.1484e-05			1.95988e-05	1.38868e-07
			1.96259e-05	1.15123e-05			1.96259e-05	1.39485e-07
			1.9653e-05	1.15407e-05			1.9653e-05	1.40104e-07
			1.96802e-05	1.15691e-05			1.96802e-05	1.40726e-07
			1.97074e-05	1.15976e-05			1.97074e-05	1.41351e-07
			1.97347e-05	1.16262e-05			1.97347e-05	1.41978e-07
			1.97619e-05	1.16548e-05			1.97619e-05	1.42608e-07
			1.97893e-05	1.16835e-05			1.97893e-05	1.43241e-07
			1.98166e-05	1.17123e-05			1.98166e-05	1.43876e-07
			1.9844e-05	1.17411e-05			1.9844e-05	1.44514e-07
			1.98715e-05	1.177e-05			1.98715e-05	1.45155e-07
			1.98989e-05	1.1799e-05			1.98989e-05	1.45798e-07
			1.99265e-05	1.18281e-05			1.99265e-05	1.46444e-07
			1.9954e-05	1.18572e-05			1.9954e-05	1.47093e-07
			1.99816e-05	1.18864e-05			1.99816e-05	1.47744e-07
			2.00092e-05	1.19157e-05			2.00092e-05	1.48399e-07
			2.00369e-05	1.1945e-05			2.00369e-05	1.49055e-07
			2.00646e-05	1.19744e-05			2.00646e-05	1.49715e-07
			2.00923e-05	1.20039e-05			2.00923e-05	1.50378e-07
			2.01201e-05	1.20335e-05			2.01201e-05	1.51043e-07
			2.01479e-05	1.20631e-05			2.01479e-05	1.51711e-07
			2.01758e-05	1.20928e-05			2.01758e-05	1.52382e-07
			2.02037e-05	1.21226e-05			2.02037e-05	1.53055e-07
			2.02316e-05	1.21525e-05			2.02316e-05	1.53732e-07
			2.02596e-05	1.21824e-05			2.02596e-05	1.54411e-07
			2.02876e-05	1.22124e-05			2.02876e-05	1.55093e-07
			2.03157e-05	1.22425e-05			2.03157e-05	1.55778e-07
			2.03437e-05	1.22726e-05			2.03437e-05	1.56466e-07
			2.03719e-05	1.23029e-05			2.03719e-05	1.57157e-07
			2.04e-05	1.23332e-05			2.04e-05	1.5785e-07
			2.04282e-05	1.23635e-05			2.04282e-05	1.58547e-07
			2.04565e-05	1.2394e-05			2.04565e-05	1.59246e-07
			2.04848e-05	1.24245e-05			2.04848e-05	1.59948e-07
			2.05131e-05	1.24551e-05			2.05131e-05	1.60654e-07
			2.05415e-05	1.24858e-05			2.05415e-05	1.61362e-07
			2.05699e-05	1.25165e-05			2.05699e-05	1.62073e-07
			2.05983e-05	1.25474e-05			2.05983e-05	1.62787e-07
			2.06268e-05	1.25783e-05			2.06268e-05	1.63504e-07
			2.06553e-05	1.26092e-05			2.06553e-05	1.64224e-07
			2.06839e-05	1.26403e-05			2.06839e-05	1.64948e-07
			2.07125e-05	1.26714e-05			2.07125e-05	1.65674e-07
			2.07411e-05	1.27026e-05			2.07411e-05	1.66403e-07
			2.07698e-05	1.27339e-05			2.07698e-05	1.67135e-07
			2.07985e-05	1.27653e-05			2.07985e-05	1.6787e-07
			2.08272e-05	1.27967e-05			2.08272e-05	1.68608e-07
			2.0856e-05	1.28282e-05			2.0856e-05	1.6935e-07
			2.08849e-05	1.28598e-05			2.08849e-05	1.70094e-07
			2.09138e-05	1.28915e-05			2.09138e-05	1.70842e-07
			2.09427e-05	1.29233e-05			2.09427e-05	1.71592e-07
			2.09716e-05	1.29551e-05			2.09716e-05	1.72346e-07
			2.10006e-05	1.2987e-05			2.10006e-05	1.73103e-07
			2.10297e-05	1.3019e-05			2.10297e-05	1.73863e-07
			2.10587e-05	1.3051e-05			2.10587e-05	1.74626e-07
			2.10879e-05	1.30832e-05			2.10879e-05	1.75393e-07
			2.1117e-05	1.31154e-05			2.1117e-05	1.76162e-07
			2.11462e-05	1.31477e-05			2.11462e-05	1.76935e-07
			2.11754e-05	1.31801e-05			2.11754e-05	1.77711e-07
			2.12047e-05	1.32125e-05			2.12047e-05	1.7849e-07
			2.1234e-05	1.32451e-05			2.1234e-05	1.79272e-07
			2.12634e-05	1.32777e-05			2.12634e-05	1.80058e-07
			2.12928e-05	1.33104e-05			2.12928e-05	1.80847e-07
			2.13222e-05	1.33432e-05			2.13222e-05	1.81639e-07
			2.13517e-05	1.3376e-05			2.13517e-05	1.82435e-07
			2.13812e-05	1.3409e-05			2.13812e-05	1.83233e-07
			2.14108e-05	1.3442e-05			2.14108e-05	1.84035e-07
			2.14404e-05	1.34751e-05			2.14404e-05	1.84841e-07
			2.14701e-05	1.35083e-05			2.14701e-05	1.8565e-07
			2.14997e-05	1.35416e-05			2.14997e-05	1.86462e-07
			2.15295e-05	1.35749e-05			2.15295e-05	1.87277e-07
			2.15592e-05	1.36084e-05			2.15592e-05	1.88096e-07
			2.1589e-05	1.36419e-05			2.1589e-05	1.88918e-07
			2.16189e-05	1.36755e-05			2.16189e-05	1.89744e-07
			2.16488e-05	1.37091e-05			2.16488e-05	1.90573e-07
			2.16787e-05	1.37429e-05			2.16787e-05	1.91405e-07
			2.17087e-05	1.37768e-05			2.17087e-05	1.92241e-07
			2.17387e-05	1.38107e-05			2.17387e-05	1.9308e-07
			2.17688e-05	1.38447e-05			2.17688e-05	1.93923e-07
			2.17989e-05	1.38788e-05			2.17989e-05	1.94769e-07
			2.1829e-05	1.3913e-05			2.1829e-05	1.95619e-07
			2.18592e-05	1.39472e-05			2.18592e-05	1.96472e-07
			2.18894e-05	1.39816e-05			2.18894e-05	1.97329e-07
			2.19197e-05	1.4016e-05			2.19197e-05	1.98189e-07
			2.195e-05	1.40505e-05			2.195e-05	1.99053e-07
			2.19803e-05	1.40851e-05			2.19803e-05	1.9992e-07
			2.20107e-05	1.41198e-05			2.20107e-05	2.00791e-07
			2.20412e-05	1.41546e-05			2.20412e-05	2.01666e-07
			2.20716e-05	1.41895e-05			2.20716e-05	2.02544e-07
			2.21021e-05	1.42244e-05			2.21021e-05	2.03426e-07
			2.21327e-05	1.42594e-05			2.21327e-05	2.04311e-07
			2.21633e-05	1.42946e-05			2.21633e-05	2.052e-07
			2.2194e-05	1.43298e-05			2.2194e-05	2.06093e-07
			2.22246e-05	1.43651e-05			2.22246e-05	2.06989e-07
			2.22554e-05	1.44004e-05			2.22554e-05	2.0789e-07
			2.22861e-05	1.44359e-05			2.22861e-05	2.08793e-07
			2.2317e-05	1.44715e-05			2.2317e-05	2.09701e-07
			2.23478e-05	1.45071e-05			2.23478e-05	2.10612e-07
			2.23787e-05	1.45428e-05			2.23787e-05	2.11527e-07
			2.24096e-05	1.45786e-05			2.24096e-05	2.12446e-07
			2.24406e-05	1.46146e-05			2.24406e-05	2.13368e-07
			2.24717e-05	1.46505e-05			2.24717e-05	2.14294e-07
			2.25027e-05	1.46866e-05			2.25027e-05	2.15224e-07
			2.25338e-05	1.47228e-05			2.25338e-05	2.16158e-07
			2.2565e-05	1.47591e-05			2.2565e-05	2.17096e-07
			2.25962e-05	1.47954e-05			2.25962e-05	2.18037e-07
			2.26274e-05	1.48318e-05			2.26274e-05	2.18983e-07
			2.26587e-05	1.48684e-05			2.26587e-05	2.19932e-07
			2.26901e-05	1.4905e-05			2.26901e-05	2.20885e-07
			2.27214e-05	1.49417e-05			2.27214e-05	2.21842e-07
			2.27528e-05	1.49785e-05			2.27528e-05	2.22803e-07
			2.27843e-05	1.50154e-05			2.27843e-05	2.23768e-07
			2.28158e-05	1.50524e-05			2.28158e-05	2.24737e-07
			2.28474e-05	1.50894e-05			2.28474e-05	2.2571e-07
			2.28789e-05	1.51266e-05			2.28789e-05	2.26687e-07
			2.29106e-05	1.51639e-05			2.29106e-05	2.27668e-07
			2.29423e-05	1.52012e-05			2.29423e-05	2.28652e-07
			2.2974e-05	1.52386e-05			2.2974e-05	2.29641e-07
			2.30057e-05	1.52762e-05			2.30057e-05	2.30634e-07
			2.30375e-05	1.53138e-05			2.30375e-05	2.31631e-07
			2.30694e-05	1.53515e-05			2.30694e-05	2.32632e-07
			2.31013e-05	1.53893e-05			2.31013e-05	2.33637e-07
			2.31332e-05	1.54272e-05			2.31332e-05	2.34646e-07
			2.31652e-05	1.54652e-05			2.31652e-05	2.35659e-07
			2.31973e-05	1.55033e-05			2.31973e-05	2.36677e-07
			2.32293e-05	1.55415e-05			2.32293e-05	2.37698e-07
			2.32614e-05	1.55798e-05			2.32614e-05	2.38724e-07
			2.32936e-05	1.56181e-05			2.32936e-05	2.39754e-07
			2.33258e-05	1.56566e-05			2.33258e-05	2.40788e-07
			2.33581e-05	1.56951e-05			2.33581e-05	2.41827e-07
			2.33904e-05	1.57338e-05			2.33904e-05	2.42869e-07
			2.34227e-05	1.57725e-05			2.34227e-05	2.43916e-07
			2.34551e-05	1.58114e-05			2.34551e-05	2.44967e-07
			2.34875e-05	1.58503e-05			2.34875e-05	2.46022e-07
			2.352e-05	1.58894e-05			2.352e-05	2.47082e-07
			2.35525e-05	1.59285e-05			2.35525e-05	2.48146e-07
			2.35851e-05	1.59677e-05			2.35851e-05	2.49214e-07
			2.36177e-05	1.60071e-05			2.36177e-05	2.50287e-07
			2.36503e-05	1.60465e-05			2.36503e-05	2.51364e-07
			2.3683e-05	1.6086e-05			2.3683e-05	2.52445e-07
			2.37158e-05	1.61256e-05			2.37158e-05	2.53531e-07
			2.37486e-05	1.61653e-05			2.37486e-05	2.54621e-07
			2.37814e-05	1.62051e-05			2.37814e-05	2.55715e-07
			2.38143e-05	1.62451e-05			2.38143e-05	2.56814e-07
			2.38472e-05	1.62851e-05			2.38472e-05	2.57918e-07
			2.38802e-05	1.63252e-05			2.38802e-05	2.59026e-07
			2.39132e-05	1.63654e-05			2.39132e-05	2.60138e-07
			2.39463e-05	1.64057e-05			2.39463e-05	2.61255e-07
			2.39794e-05	1.64461e-05			2.39794e-05	2.62377e-07
			2.40125e-05	1.64866e-05			2.40125e-05	2.63503e-07
			2.40457e-05	1.65272e-05			2.40457e-05	2.64633e-07
			2.4079e-05	1.65679e-05			2.4079e-05	2.65768e-07
			2.41123e-05	1.66087e-05			2.41123e-05	2.66908e-07
			2.41456e-05	1.66496e-05			2.41456e-05	2.68052e-07
			2.4179e-05	1.66906e-05			2.4179e-05	2.69201e-07
			2.42124e-05	1.67317e-05			2.42124e-05	2.70355e-07
			2.42459e-05	1.67729e-05			2.42459e-05	2.71513e-07
			2.42794e-05	1.68142e-05			2.42794e-05	2.72676e-07
			2.4313e-05	1.68556e-05			2.4313e-05	2.73844e-07
			2.43466e-05	1.68971e-05			2.43466e-05	2.75016e-07
			2.43803e-05	1.69388e-05			2.43803e-05	2.76193e-07
			2.4414e-05	1.69805e-05			2.4414e-05	2.77375e-07
			2.44477e-05	1.70223e-05			2.44477e-05	2.78562e-07
			2.44815e-05	1.70642e-05			2.44815e-05	2.79753e-07
			2.45154e-05	1.71062e-05			2.45154e-05	2.80949e-07
			2.45493e-05	1.71484e-05			2.45493e-05	2.82151e-07
			2.45832e-05	1.71906e-05			2.45832e-05	2.83356e-07
			2.46172e-05	1.72329e-05			2.46172e-05	2.84567e-07
			2.46513e-05	1.72754e-05			2.46513e-05	2.85783e-07
			2.46853e-05	1.73179e-05			2.46853e-05	2.87003e-07
			2.47195e-05	1.73606e-05			2.47195e-05	2.88229e-07
			2.47537e-05	1.74033e-05			2.47537e-05	2.89459e-07
			2.47879e-05	1.74462e-05			2.47879e-05	2.90695e-07
			2.48222e-05	1.74892e-05			2.48222e-05	2.91935e-07
			2.48565e-05	1.75322e-05			2.48565e-05	2.9318e-07
			2.48908e-05	1.75754e-05			2.48908e-05	2.94431e-07
			2.49253e-05	1.76187e-05			2.49253e-05	2.95686e-07
			2.49597e-05	1.76621e-05			2.49597e-05	2.96946e-07
			2.49942e-05	1.77056e-05			2.49942e-05	2.98212e-07
			2.50288e-05	1.77492e-05			2.50288e-05	2.99482e-07
			2.50634e-05	1.77929e-05			2.50634e-05	3.00758e-07
			2.5098e-05	1.78367e-05			2.5098e-05	3.02039e-07
			2.51328e-05	1.78807e-05			2.51328e-05	3.03325e-07
			2.51675e-05	1.79247e-05			2.51675e-05	3.04616e-07
			2.52023e-05	1.79688e-05			2.52023e-05	3.05912e-07
			2.52371e-05	1.80131e-05			2.52371e-05	3.07213e-07
			2.5272e-05	1.80575e-05			2.5272e-05	3.0852e-07
			2.5307e-05	1.81019e-05			2.5307e-05	3.09832e-07
			2.5342e-05	1.81465e-05			2.5342e-05	3.11149e-07
			2.5377e-05	1.81912e-05			2.5377e-05	3.12472e-07
			2.54121e-05	1.8236e-05			2.54121e-05	3.13799e-07
			2.54472e-05	1.82809e-05			2.54472e-05	3.15132e-07
			2.54824e-05	1.83259e-05			2.54824e-05	3.16471e-07
			2.55177e-05	1.83711e-05			2.55177e-05	3.17815e-07
			2.55529e-05	1.84163e-05			2.55529e-05	3.19164e-07
			2.55883e-05	1.84617e-05			2.55883e-05	3.20518e-07
			2.56236e-05	1.85071e-05			2.56236e-05	3.21878e-07
			2.56591e-05	1.85527e-05			2.56591e-05	3.23244e-07
			2.56945e-05	1.85984e-05			2.56945e-05	3.24614e-07
			2.57301e-05	1.86442e-05			2.57301e-05	3.25991e-07
			2.57657e-05	1.86901e-05			2.57657e-05	3.27373e-07
			2.58013e-05	1.87362e-05			2.58013e-05	3.2876e-07
			2.58369e-05	1.87823e-05			2.58369e-05	3.30153e-07
			2.58727e-05	1.88286e-05			2.58727e-05	3.31551e-07
			2.59084e-05	1.88749e-05			2.59084e-05	3.32955e-07
			2.59443e-05	1.89214e-05			2.59443e-05	3.34365e-07
			2.59801e-05	1.8968e-05			2.59801e-05	3.3578e-07
			2.60161e-05	1.90147e-05			2.60161e-05	3.37201e-07
			2.6052e-05	1.90616e-05			2.6052e-05	3.38628e-07
			2.60881e-05	1.91085e-05			2.60881e-05	3.4006e-07
			2.61241e-05	1.91556e-05			2.61241e-05	3.41498e-07
			2.61602e-05	1.92027e-05			2.61602e-05	3.42941e-07
			2.61964e-05	1.925e-05			2.61964e-05	3.44391e-07
			2.62326e-05	1.92974e-05			2.62326e-05	3.45846e-07
			2.62689e-05	1.9345e-05			2.62689e-05	3.47307e-07
			2.63052e-05	1.93926e-05			2.63052e-05	3.48774e-07
			2.63416e-05	1.94404e-05			2.63416e-05	3.50247e-07
			2.6378e-05	1.94883e-05			2.6378e-05	3.51725e-07
			2.64145e-05	1.95362e-05			2.64145e-05	3.53209e-07
			2.6451e-05	1.95844e-05			2.6451e-05	3.547e-07
			2.64876e-05	1.96326e-05			2.64876e-05	3.56196e-07
			2.65242e-05	1.96809e-05			2.65242e-05	3.57698e-07
			2.65609e-05	1.97294e-05			2.65609e-05	3.59206e-07
			2.65976e-05	1.9778e-05			2.65976e-05	3.6072e-07
			2.66344e-05	1.98267e-05			2.66344e-05	3.6224e-07
			2.66712e-05	1.98755e-05			2.66712e-05	3.63766e-07
			2.67081e-05	1.99245e-05			2.67081e-05	3.65299e-07
			2.6745e-05	1.99736e-05			2.6745e-05	3.66837e-07
			2.6782e-05	2.00228e-05			2.6782e-05	3.68381e-07
			2.6819e-05	2.00721e-05			2.6819e-05	3.69932e-07
			2.68561e-05	2.01215e-05			2.68561e-05	3.71488e-07
			2.68932e-05	2.01711e-05			2.68932e-05	3.73051e-07
			2.69304e-05	2.02207e-05			2.69304e-05	3.7462e-07
			2.69676e-05	2.02705e-05			2.69676e-05	3.76195e-07
			2.70049e-05	2.03205e-05			2.70049e-05	3.77777e-07
			2.70423e-05	2.03705e-05			2.70423e-05	3.79364e-07
			2.70797e-05	2.04207e-05			2.70797e-05	3.80958e-07
			2.71171e-05	2.0471e-05			2.71171e-05	3.82559e-07
			2.71546e-05	2.05214e-05			2.71546e-05	3.84165e-07
			2.71921e-05	2.05719e-05			2.71921e-05	3.85778e-07
			2.72297e-05	2.06226e-05			2.72297e-05	3.87398e-07
			2.72674e-05	2.06734e-05			2.72674e-05	3.89023e-07
			2.73051e-05	2.07243e-05			2.73051e-05	3.90655e-07
			2.73428e-05	2.07753e-05			2.73428e-05	3.92294e-07
			2.73806e-05	2.08265e-05			2.73806e-05	3.93939e-07
			2.74185e-05	2.08778e-05			2.74185e-05	3.95591e-07
			2.74564e-05	2.09292e-05			2.74564e-05	3.97249e-07
			2.74944e-05	2.09807e-05			2.74944e-05	3.98913e-07
			2.75324e-05	2.10324e-05			2.75324e-05	4.00584e-07
			2.75705e-05	2.10842e-05			2.75705e-05	4.02262e-07
			2.76086e-05	2.11361e-05			2.76086e-05	4.03946e-07
			2.76468e-05	2.11882e-05			2.76468e-05	4.05637e-07
			2.7685e-05	2.12404e-05			2.7685e-05	4.07335e-07
			2.77233e-05	2.12927e-05			2.77233e-05	4.09039e-07
			2.77616e-05	2.13451e-05			2.77616e-05	4.1075e-07
			2.78e-05	2.13977e-05			2.78e-05	4.12468e-07
			2.78384e-05	2.14504e-05			2.78384e-05	4.14193e-07
			2.78769e-05	2.15032e-05			2.78769e-05	4.15924e-07
			2.79154e-05	2.15562e-05			2.79154e-05	4.17662e-07
			2.7954e-05	2.16093e-05			2.7954e-05	4.19407e-07
			2.79927e-05	2.16625e-05			2.79927e-05	4.21159e-07
			2.80314e-05	2.17158e-05			2.80314e-05	4.22918e-07
			2.80702e-05	2.17693e-05			2.80702e-05	4.24683e-07
			2.8109e-05	2.18229e-05			2.8109e-05	4.26456e-07
			2.81478e-05	2.18767e-05			2.81478e-05	4.28235e-07
			2.81868e-05	2.19306e-05			2.81868e-05	4.30022e-07
			2.82257e-05	2.19846e-05			2.82257e-05	4.31815e-07
			2.82647e-05	2.20387e-05			2.82647e-05	4.33616e-07
			2.83038e-05	2.2093e-05			2.83038e-05	4.35423e-07
			2.8343e-05	2.21474e-05			2.8343e-05	4.37238e-07
			2.83822e-05	2.22019e-05			2.83822e-05	4.3906e-07
			2.84214e-05	2.22566e-05			2.84214e-05	4.40889e-07
			2.84607e-05	2.23114e-05			2.84607e-05	4.42725e-07
			2.85e-05	2.23664e-05			2.85e-05	4.44568e-07
			2.85394e-05	2.24215e-05			2.85394e-05	4.46419e-07
			2.85789e-05	2.24767e-05			2.85789e-05	4.48276e-07
			2.86184e-05	2.2532e-05			2.86184e-05	4.50141e-07
			2.8658e-05	2.25875e-05			2.8658e-05	4.52014e-07
			2.86976e-05	2.26432e-05			2.86976e-05	4.53893e-07
			2.87373e-05	2.26989e-05			2.87373e-05	4.5578e-07
			2.8777e-05	2.27548e-05			2.8777e-05	4.57674e-07
			2.88168e-05	2.28109e-05			2.88168e-05	4.59576e-07
			2.88567e-05	2.2867e-05			2.88567e-05	4.61485e-07
			2.88966e-05	2.29234e-05			2.88966e-05	4.63402e-07
			2.89365e-05	2.29798e-05			2.89365e-05	4.65326e-07
			2.89765e-05	2.30364e-05			2.89765e-05	4.67258e-07
			2.90166e-05	2.30931e-05			2.90166e-05	4.69197e-07
			2.90567e-05	2.315e-05			2.90567e-05	4.71144e-07
			2.90969e-05	2.3207e-05			2.90969e-05	4.73098e-07
			2.91371e-05	2.32642e-05			2.91371e-05	4.7506e-07
			2.91774e-05	2.33215e-05			2.91774e-05	4.77029e-07
			2.92177e-05	2.33789e-05			2.92177e-05	4.79006e-07
			2.92581e-05	2.34365e-05			2.92581e-05	4.80991e-07
			2.92986e-05	2.34942e-05			2.92986e-05	4.82984e-07
			2.93391e-05	2.35521e-05			2.93391e-05	4.84984e-07
			2.93797e-05	2.36101e-05			2.93797e-05	4.86993e-07
			2.94203e-05	2.36682e-05			2.94203e-05	4.89009e-07
			2.9461e-05	2.37265e-05			2.9461e-05	4.91033e-07
			2.95017e-05	2.3785e-05			2.95017e-05	4.93064e-07
			2.95425e-05	2.38435e-05			2.95425e-05	4.95104e-07
			2.95833e-05	2.39023e-05			2.95833e-05	4.97151e-07
			2.96242e-05	2.39611e-05			2.96242e-05	4.99207e-07
			2.96652e-05	2.40201e-05			2.96652e-05	5.0127e-07
			2.97062e-05	2.40793e-05			2.97062e-05	5.03342e-07
			2.97473e-05	2.41386e-05			2.97473e-05	5.05421e-07
			2.97884e-05	2.4198e-05			2.97884e-05	5.07509e-07
			2.98296e-05	2.42576e-05			2.98296e-05	5.09605e-07
			2.98708e-05	2.43174e-05			2.98708e-05	5.11708e-07
			2.99121e-05	2.43773e-05			2.99121e-05	5.1382e-07
			2.99535e-05	2.44373e-05			2.99535e-05	5.15941e-07
			2.99949e-05	2.44975e-05			2.99949e-05	5.18069e-07
			3.00364e-05	2.45578e-05			3.00364e-05	5.20206e-07
			3.00779e-05	2.46183e-05			3.00779e-05	5.22351e-07
			3.01195e-05	2.46789e-05			3.01195e-05	5.24504e-07
			3.01612e-05	2.47397e-05			3.01612e-05	5.26665e-07
			3.02029e-05	2.48006e-05			3.02029e-05	5.28835e-07
			3.02446e-05	2.48617e-05			3.02446e-05	5.31014e-07
			3.02864e-05	2.49229e-05			3.02864e-05	5.332e-07
			3.03283e-05	2.49843e-05			3.03283e-05	5.35395e-07
			3.03702e-05	2.50459e-05			3.03702e-05	5.37599e-07
			3.04122e-05	2.51075e-05			3.04122e-05	5.39811e-07
			3.04543e-05	2.51694e-05			3.04543e-05	5.42032e-07
			3.04964e-05	2.52314e-05			3.04964e-05	5.44261e-07
			3.05386e-05	2.52935e-05			3.05386e-05	5.46499e-07
			3.05808e-05	2.53558e-05			3.05808e-05	5.48746e-07
			3.06231e-05	2.54182e-05			3.06231e-05	5.51001e-07
			3.06654e-05	2.54808e-05			3.06654e-05	5.53265e-07
			3.07078e-05	2.55436e-05			3.07078e-05	5.55538e-07
			3.07503e-05	2.56065e-05			3.07503e-05	5.57819e-07
			3.07928e-05	2.56696e-05			3.07928e-05	5.60109e-07
			3.08354e-05	2.57328e-05			3.08354e-05	5.62408e-07
			3.0878e-05	2.57962e-05			3.0878e-05	5.64716e-07
			3.09207e-05	2.58597e-05			3.09207e-05	5.67033e-07
			3.09634e-05	2.59234e-05			3.09634e-05	5.69358e-07
			3.10062e-05	2.59872e-05			3.10062e-05	5.71693e-07
			3.10491e-05	2.60512e-05			3.10491e-05	5.74037e-07
			3.1092e-05	2.61154e-05			3.1092e-05	5.76389e-07
			3.1135e-05	2.61797e-05			3.1135e-05	5.78751e-07
			3.11781e-05	2.62442e-05			3.11781e-05	5.81122e-07
			3.12212e-05	2.63088e-05			3.12212e-05	5.83502e-07
			3.12644e-05	2.63736e-05			3.12644e-05	5.85891e-07
			3.13076e-05	2.64385e-05			3.13076e-05	5.88289e-07
			3.13509e-05	2.65037e-05			3.13509e-05	5.90696e-07
			3.13942e-05	2.65689e-05			3.13942e-05	5.93113e-07
			3.14376e-05	2.66344e-05			3.14376e-05	5.95539e-07
			3.14811e-05	2.67e-05			3.14811e-05	5.97974e-07
			3.15246e-05	2.67657e-05			3.15246e-05	6.00419e-07
			3.15682e-05	2.68316e-05			3.15682e-05	6.02873e-07
			3.16119e-05	2.68977e-05			3.16119e-05	6.05336e-07
			3.16556e-05	2.6964e-05			3.16556e-05	6.07809e-07
			3.16993e-05	2.70304e-05			3.16993e-05	6.10291e-07
			3.17432e-05	2.70969e-05			3.17432e-05	6.12783e-07
			3.1787e-05	2.71637e-05			3.1787e-05	6.15284e-07
			3.1831e-05	2.72306e-05			3.1831e-05	6.17795e-07
			3.1875e-05	2.72976e-05			3.1875e-05	6.20315e-07
			3.19191e-05	2.73649e-05			3.19191e-05	6.22845e-07
			3.19632e-05	2.74322e-05			3.19632e-05	6.25385e-07
			3.20074e-05	2.74998e-05			3.20074e-05	6.27935e-07
			3.20517e-05	2.75675e-05			3.20517e-05	6.30494e-07
			3.2096e-05	2.76354e-05			3.2096e-05	6.33063e-07
			3.21404e-05	2.77035e-05			3.21404e-05	6.35642e-07
			3.21848e-05	2.77717e-05			3.21848e-05	6.38231e-07
			3.22293e-05	2.78401e-05			3.22293e-05	6.40829e-07
			3.22739e-05	2.79087e-05			3.22739e-05	6.43438e-07
			3.23185e-05	2.79774e-05			3.23185e-05	6.46056e-07
			3.23632e-05	2.80463e-05			3.23632e-05	6.48685e-07
			3.24079e-05	2.81154e-05			3.24079e-05	6.51323e-07
			3.24527e-05	2.81846e-05			3.24527e-05	6.53972e-07
			3.24976e-05	2.8254e-05			3.24976e-05	6.5663e-07
			3.25425e-05	2.83236e-05			3.25425e-05	6.59299e-07
			3.25875e-05	2.83934e-05			3.25875e-05	6.61978e-07
			3.26326e-05	2.84633e-05			3.26326e-05	6.64667e-07
			3.26777e-05	2.85334e-05			3.26777e-05	6.67366e-07
			3.27229e-05	2.86037e-05			3.27229e-05	6.70076e-07
			3.27681e-05	2.86741e-05			3.27681e-05	6.72796e-07
			3.28134e-05	2.87447e-05			3.28134e-05	6.75526e-07
			3.28588e-05	2.88155e-05			3.28588e-05	6.78267e-07
			3.29042e-05	2.88865e-05			3.29042e-05	6.81018e-07
			3.29497e-05	2.89576e-05			3.29497e-05	6.8378e-07
			3.29953e-05	2.90289e-05			3.29953e-05	6.86552e-07
			3.30409e-05	2.91004e-05			3.30409e-05	6.89334e-07
			3.30866e-05	2.91721e-05			3.30866e-05	6.92127e-07
			3.31323e-05	2.9244e-05			3.31323e-05	6.94931e-07
			3.31781e-05	2.9316e-05			3.31781e-05	6.97745e-07
			3.3224e-05	2.93882e-05			3.3224e-05	7.00571e-07
			3.327e-05	2.94605e-05			3.327e-05	7.03406e-07
			3.3316e-05	2.95331e-05			3.3316e-05	7.06253e-07
			3.3362e-05	2.96058e-05			3.3362e-05	7.0911e-07
			3.34081e-05	2.96787e-05			3.34081e-05	7.11978e-07
			3.34543e-05	2.97518e-05			3.34543e-05	7.14857e-07
			3.35006e-05	2.98251e-05			3.35006e-05	7.17747e-07
			3.35469e-05	2.98986e-05			3.35469e-05	7.20648e-07
			3.35933e-05	2.99722e-05			3.35933e-05	7.2356e-07
			3.36397e-05	3.0046e-05			3.36397e-05	7.26483e-07
			3.36863e-05	3.012e-05			3.36863e-05	7.29417e-07
			3.37328e-05	3.01942e-05			3.37328e-05	7.32362e-07
			3.37795e-05	3.02686e-05			3.37795e-05	7.35318e-07
			3.38262e-05	3.03431e-05			3.38262e-05	7.38285e-07
			3.38729e-05	3.04178e-05			3.38729e-05	7.41264e-07
			3.39198e-05	3.04927e-05			3.39198e-05	7.44253e-07
			3.39667e-05	3.05678e-05			3.39667e-05	7.47254e-07
			3.40136e-05	3.06431e-05			3.40136e-05	7.50267e-07
			3.40607e-05	3.07186e-05			3.40607e-05	7.53291e-07
			3.41078e-05	3.07942e-05			3.41078e-05	7.56326e-07
			3.41549e-05	3.08701e-05			3.41549e-05	7.59372e-07
			3.42021e-05	3.09461e-05			3.42021e-05	7.6243e-07
			3.42494e-05	3.10223e-05			3.42494e-05	7.655e-07
			3.42968e-05	3.10987e-05			3.42968e-05	7.68581e-07
			3.43442e-05	3.11753e-05			3.43442e-05	7.71674e-07
			3.43917e-05	3.12521e-05			3.43917e-05	7.74779e-07
			3.44393e-05	3.1329e-05			3.44393e-05	7.77895e-07
			3.44869e-05	3.14062e-05			3.44869e-05	7.81023e-07
			3.45346e-05	3.14836e-05			3.45346e-05	7.84162e-07
			3.45823e-05	3.15611e-05			3.45823e-05	7.87314e-07
			3.46301e-05	3.16388e-05			3.46301e-05	7.90477e-07
			3.4678e-05	3.17167e-05			3.4678e-05	7.93652e-07
			3.47259e-05	3.17948e-05			3.47259e-05	7.96839e-07
			3.4774e-05	3.18731e-05			3.4774e-05	8.00038e-07
			3.4822e-05	3.19516e-05			3.4822e-05	8.0325e-07
			3.48702e-05	3.20303e-05			3.48702e-05	8.06473e-07
			3.49184e-05	3.21092e-05			3.49184e-05	8.09708e-07
			3.49667e-05	3.21883e-05			3.49667e-05	8.12955e-07
			3.5015e-05	3.22676e-05			3.5015e-05	8.16215e-07
			3.50634e-05	3.2347e-05			3.50634e-05	8.19487e-07
			3.51119e-05	3.24267e-05			3.51119e-05	8.22771e-07
			3.51605e-05	3.25066e-05			3.51605e-05	8.26068e-07
			3.52091e-05	3.25866e-05			3.52091e-05	8.29376e-07
			3.52578e-05	3.26669e-05			3.52578e-05	8.32697e-07
			3.53065e-05	3.27473e-05			3.53065e-05	8.36031e-07
			3.53553e-05	3.2828e-05			3.53553e-05	8.39377e-07
			3.54042e-05	3.29088e-05			3.54042e-05	8.42736e-07
			3.54532e-05	3.29899e-05			3.54532e-05	8.46107e-07
			3.55022e-05	3.30711e-05			3.55022e-05	8.49491e-07
			3.55513e-05	3.31526e-05			3.55513e-05	8.52887e-07
			3.56004e-05	3.32342e-05			3.56004e-05	8.56296e-07
			3.56496e-05	3.33161e-05			3.56496e-05	8.59718e-07
			3.56989e-05	3.33981e-05			3.56989e-05	8.63153e-07
			3.57483e-05	3.34804e-05			3.57483e-05	8.66601e-07
			3.57977e-05	3.35628e-05			3.57977e-05	8.70061e-07
			3.58472e-05	3.36455e-05			3.58472e-05	8.73534e-07
			3.58968e-05	3.37283e-05			3.58968e-05	8.77021e-07
			3.59464e-05	3.38114e-05			3.59464e-05	8.8052e-07
			3.59961e-05	3.38947e-05			3.59961e-05	8.84032e-07
			3.60459e-05	3.39781e-05			3.60459e-05	8.87558e-07
			3.60957e-05	3.40618e-05			3.60957e-05	8.91096e-07
			3.61456e-05	3.41457e-05			3.61456e-05	8.94648e-07
			3.61956e-05	3.42298e-05			3.61956e-05	8.98213e-07
			3.62457e-05	3.43141e-05			3.62457e-05	9.01791e-07
			3.62958e-05	3.43986e-05			3.62958e-05	9.05383e-07
			3.6346e-05	3.44833e-05			3.6346e-05	9.08988e-07
			3.63962e-05	3.45682e-05			3.63962e-05	9.12606e-07
			3.64465e-05	3.46534e-05			3.64465e-05	9.16238e-07
			3.64969e-05	3.47387e-05			3.64969e-05	9.19883e-07
			3.65474e-05	3.48243e-05			3.65474e-05	9.23542e-07
			3.65979e-05	3.491e-05			3.65979e-05	9.27215e-07
			3.66485e-05	3.4996e-05			3.66485e-05	9.30901e-07
			3.66992e-05	3.50822e-05			3.66992e-05	9.34601e-07
			3.67499e-05	3.51686e-05			3.67499e-05	9.38314e-07
			3.68007e-05	3.52552e-05			3.68007e-05	9.42042e-07
			3.68516e-05	3.5342e-05			3.68516e-05	9.45783e-07
			3.69026e-05	3.54291e-05			3.69026e-05	9.49538e-07
			3.69536e-05	3.55163e-05			3.69536e-05	9.53307e-07
			3.70047e-05	3.56038e-05			3.70047e-05	9.5709e-07
			3.70559e-05	3.56915e-05			3.70559e-05	9.60887e-07
			3.71071e-05	3.57794e-05			3.71071e-05	9.64698e-07
			3.71584e-05	3.58675e-05			3.71584e-05	9.68524e-07
			3.72098e-05	3.59558e-05			3.72098e-05	9.72363e-07
			3.72612e-05	3.60444e-05			3.72612e-05	9.76217e-07
			3.73127e-05	3.61331e-05			3.73127e-05	9.80084e-07
			3.73643e-05	3.62221e-05			3.73643e-05	9.83967e-07
			3.7416e-05	3.63113e-05			3.7416e-05	9.87863e-07
			3.74677e-05	3.64008e-05			3.74677e-05	9.91774e-07
			3.75195e-05	3.64904e-05			3.75195e-05	9.95699e-07
			3.75714e-05	3.65803e-05			3.75714e-05	9.99639e-07
			3.76234e-05	3.66704e-05			3.76234e-05	1.00359e-06
			3.76754e-05	3.67607e-05			3.76754e-05	1.00756e-06
			3.77275e-05	3.68512e-05			3.77275e-05	1.01155e-06
			3.77796e-05	3.6942e-05			3.77796e-05	1.01555e-06
			3.78319e-05	3.70329e-05			3.78319e-05	1.01956e-06
			3.78842e-05	3.71241e-05			3.78842e-05	1.02359e-06
			3.79366e-05	3.72156e-05			3.79366e-05	1.02763e-06
			3.7989e-05	3.73072e-05			3.7989e-05	1.03169e-06
			3.80415e-05	3.73991e-05			3.80415e-05	1.03576e-06
			3.80941e-05	3.74912e-05			3.80941e-05	1.03985e-06
			3.81468e-05	3.75835e-05			3.81468e-05	1.04395e-06
			3.81995e-05	3.76761e-05			3.81995e-05	1.04807e-06
			3.82524e-05	3.77689e-05			3.82524e-05	1.0522e-06
			3.83053e-05	3.78619e-05			3.83053e-05	1.05635e-06
			3.83582e-05	3.79552e-05			3.83582e-05	1.06051e-06
			3.84113e-05	3.80486e-05			3.84113e-05	1.06469e-06
			3.84644e-05	3.81423e-05			3.84644e-05	1.06889e-06
			3.85175e-05	3.82363e-05			3.85175e-05	1.0731e-06
			3.85708e-05	3.83304e-05			3.85708e-05	1.07732e-06
			3.86241e-05	3.84248e-05			3.86241e-05	1.08156e-06
			3.86775e-05	3.85195e-05			3.86775e-05	1.08582e-06
			3.8731e-05	3.86143e-05			3.8731e-05	1.09009e-06
			3.87846e-05	3.87094e-05			3.87846e-05	1.09438e-06
			3.88382e-05	3.88048e-05			3.88382e-05	1.09868e-06
			3.88919e-05	3.89003e-05			3.88919e-05	1.103e-06
			3.89457e-05	3.89961e-05			3.89457e-05	1.10733e-06
			3.89995e-05	3.90922e-05			3.89995e-05	1.11169e-06
			3.90534e-05	3.91884e-05			3.90534e-05	1.11605e-06
			3.91074e-05	3.92849e-05			3.91074e-05	1.12043e-06
			3.91615e-05	3.93817e-05			3.91615e-05	1.12483e-06
			3.92156e-05	3.94787e-05			3.92156e-05	1.12925e-06
			3.92699e-05	3.95759e-05			3.92699e-05	1.13368e-06
			3.93242e-05	3.96734e-05			3.93242e-05	1.13813e-06
			3.93785e-05	3.97711e-05			3.93785e-05	1.14259e-06
			3.9433e-05	3.9869e-05			3.9433e-05	1.14707e-06
			3.94875e-05	3.99672e-05			3.94875e-05	1.15157e-06
			3.95421e-05	4.00656e-05			3.95421e-05	1.15608e-06
			3.95968e-05	4.01643e-05			3.95968e-05	1.16061e-06
			3.96515e-05	4.02632e-05			3.96515e-05	1.16515e-06
			3.97063e-05	4.03624e-05			3.97063e-05	1.16972e-06
			3.97612e-05	4.04618e-05			3.97612e-05	1.17429e-06
			3.98162e-05	4.05614e-05			3.98162e-05	1.17889e-06
			3.98713e-05	4.06613e-05			3.98713e-05	1.1835e-06
			3.99264e-05	4.07615e-05			3.99264e-05	1.18813e-06
			3.99816e-05	4.08619e-05			3.99816e-05	1.19278e-06
			4.00369e-05	4.09625e-05			4.00369e-05	1.19744e-06
			4.00922e-05	4.10634e-05			4.00922e-05	1.20212e-06
			4.01477e-05	4.11645e-05			4.01477e-05	1.20682e-06
			4.02032e-05	4.12659e-05			4.02032e-05	1.21153e-06
			4.02588e-05	4.13675e-05			4.02588e-05	1.21626e-06
			4.03144e-05	4.14694e-05			4.03144e-05	1.22101e-06
			4.03702e-05	4.15715e-05			4.03702e-05	1.22578e-06
			4.0426e-05	4.16739e-05			4.0426e-05	1.23056e-06
			4.04819e-05	4.17765e-05			4.04819e-05	1.23536e-06
			4.05379e-05	4.18794e-05			4.05379e-05	1.24018e-06
			4.05939e-05	4.19825e-05			4.05939e-05	1.24502e-06
			4.065e-05	4.20859e-05			4.065e-05	1.24987e-06
			4.07062e-05	4.21896e-05			4.07062e-05	1.25474e-06
			4.07625e-05	4.22935e-05			4.07625e-05	1.25963e-06
			4.08189e-05	4.23976e-05			4.08189e-05	1.26454e-06
			4.08753e-05	4.25021e-05			4.08753e-05	1.26946e-06
			4.09318e-05	4.26067e-05			4.09318e-05	1.2744e-06
			4.09884e-05	4.27117e-05			4.09884e-05	1.27936e-06
			4.10451e-05	4.28168e-05			4.10451e-05	1.28434e-06
			4.11019e-05	4.29223e-05			4.11019e-05	1.28933e-06
			4.11587e-05	4.3028e-05			4.11587e-05	1.29435e-06
			4.12156e-05	4.3134e-05			4.12156e-05	1.29938e-06
			4.12726e-05	4.32402e-05			4.12726e-05	1.30443e-06
			4.13296e-05	4.33467e-05			4.13296e-05	1.3095e-06
			4.13868e-05	4.34534e-05			4.13868e-05	1.31459e-06
			4.1444e-05	4.35605e-05			4.1444e-05	1.31969e-06
			4.15013e-05	4.36677e-05			4.15013e-05	1.32482e-06
			4.15587e-05	4.37753e-05			4.15587e-05	1.32996e-06
			4.16162e-05	4.38831e-05			4.16162e-05	1.33512e-06
			4.16737e-05	4.39912e-05			4.16737e-05	1.3403e-06
			4.17313e-05	4.40995e-05			4.17313e-05	1.3455e-06
			4.1789e-05	4.42081e-05			4.1789e-05	1.35071e-06
			4.18468e-05	4.4317e-05			4.18468e-05	1.35595e-06
			4.19047e-05	4.44261e-05			4.19047e-05	1.3612e-06
			4.19626e-05	4.45355e-05			4.19626e-05	1.36648e-06
			4.20206e-05	4.46452e-05			4.20206e-05	1.37177e-06
			4.20787e-05	4.47552e-05			4.20787e-05	1.37708e-06
			4.21369e-05	4.48654e-05			4.21369e-05	1.38241e-06
			4.21951e-05	4.49759e-05			4.21951e-05	1.38776e-06
			4.22535e-05	4.50866e-05			4.22535e-05	1.39313e-06
			4.23119e-05	4.51977e-05			4.23119e-05	1.39852e-06
			4.23704e-05	4.5309e-05			4.23704e-05	1.40393e-06
			4.2429e-05	4.54206e-05			4.2429e-05	1.40936e-06
			4.24877e-05	4.55324e-05			4.24877e-05	1.41481e-06
			4.25464e-05	4.56446e-05			4.25464e-05	1.42027e-06
			4.26052e-05	4.5757e-05			4.26052e-05	1.42576e-06
			4.26641e-05	4.58696e-05			4.26641e-05	1.43127e-06
			4.27231e-05	4.59826e-05			4.27231e-05	1.43679e-06
			4.27822e-05	4.60959e-05			4.27822e-05	1.44234e-06
			4.28414e-05	4.62094e-05			4.28414e-05	1.4479e-06
			4.29006e-05	4.63232e-05			4.29006e-05	1.45349e-06
			4.29599e-05	4.64373e-05			4.29599e-05	1.45909e-06
			4.30193e-05	4.65516e-05			4.30193e-05	1.46472e-06
			4.30788e-05	4.66663e-05			4.30788e-05	1.47037e-06
			4.31383e-05	4.67812e-05			4.31383e-05	1.47603e-06
			4.3198e-05	4.68964e-05			4.3198e-05	1.48172e-06
			4.32577e-05	4.70119e-05			4.32577e-05	1.48743e-06
			4.33175e-05	4.71277e-05			4.33175e-05	1.49315e-06
			4.33774e-05	4.72437e-05			4.33774e-05	1.4989e-06
			4.34374e-05	4.73601e-05			4.34374e-05	1.50467e-06
			4.34975e-05	4.74767e-05			4.34975e-05	1.51046e-06
			4.35576e-05	4.75936e-05			4.35576e-05	1.51627e-06
			4.36178e-05	4.77109e-05			4.36178e-05	1.5221e-06
			4.36781e-05	4.78284e-05			4.36781e-05	1.52795e-06
			4.37385e-05	4.79461e-05			4.37385e-05	1.53382e-06
			4.3799e-05	4.80642e-05			4.3799e-05	1.53972e-06
			4.38596e-05	4.81826e-05			4.38596e-05	1.54563e-06
			4.39202e-05	4.83013e-05			4.39202e-05	1.55157e-06
			4.39809e-05	4.84202e-05			4.39809e-05	1.55753e-06
			4.40417e-05	4.85395e-05			4.40417e-05	1.5635e-06
			4.41026e-05	4.8659e-05			4.41026e-05	1.5695e-06
			4.41636e-05	4.87788e-05			4.41636e-05	1.57552e-06
			4.42247e-05	4.8899e-05			4.42247e-05	1.58157e-06
			4.42858e-05	4.90194e-05			4.42858e-05	1.58763e-06
			4.4347e-05	4.91401e-05			4.4347e-05	1.59371e-06
			4.44084e-05	4.92611e-05			4.44084e-05	1.59982e-06
			4.44698e-05	4.93824e-05			4.44698e-05	1.60595e-06
			4.45312e-05	4.95041e-05			4.45312e-05	1.6121e-06
			4.45928e-05	4.9626e-05			4.45928e-05	1.61827e-06
			4.46545e-05	4.97482e-05			4.46545e-05	1.62447e-06
			4.47162e-05	4.98707e-05			4.47162e-05	1.63069e-06
			4.4778e-05	4.99935e-05			4.4778e-05	1.63692e-06
			4.484e-05	5.01166e-05			4.484e-05	1.64318e-06
			4.4902e-05	5.02401e-05			4.4902e-05	1.64947e-06
			4.4964e-05	5.03638e-05			4.4964e-05	1.65577e-06
			4.50262e-05	5.04878e-05			4.50262e-05	1.6621e-06
			4.50885e-05	5.06122e-05			4.50885e-05	1.66845e-06
			4.51508e-05	5.07368e-05			4.51508e-05	1.67482e-06
			4.52132e-05	5.08618e-05			4.52132e-05	1.68122e-06
			4.52757e-05	5.0987e-05			4.52757e-05	1.68764e-06
			4.53383e-05	5.11126e-05			4.53383e-05	1.69408e-06
			4.5401e-05	5.12385e-05			4.5401e-05	1.70054e-06
			4.54638e-05	5.13646e-05			4.54638e-05	1.70703e-06
			4.55267e-05	5.14911e-05			4.55267e-05	1.71354e-06
			4.55896e-05	5.16179e-05			4.55896e-05	1.72007e-06
			4.56526e-05	5.17451e-05			4.56526e-05	1.72663e-06
			4.57158e-05	5.18725e-05			4.57158e-05	1.73321e-06
			4.5779e-05	5.20002e-05			4.5779e-05	1.73981e-06
			4.58423e-05	5.21283e-05			4.58423e-05	1.74643e-06
			4.59057e-05	5.22567e-05			4.59057e-05	1.75308e-06
			4.59691e-05	5.23854e-05			4.59691e-05	1.75976e-06
			4.60327e-05	5.25144e-05			4.60327e-05	1.76645e-06
			4.60963e-05	5.26437e-05			4.60963e-05	1.77317e-06
			4.61601e-05	5.27734e-05			4.61601e-05	1.77992e-06
			4.62239e-05	5.29033e-05			4.62239e-05	1.78668e-06
			4.62878e-05	5.30336e-05			4.62878e-05	1.79347e-06
			4.63518e-05	5.31642e-05			4.63518e-05	1.80029e-06
			4.64159e-05	5.32952e-05			4.64159e-05	1.80713e-06
			4.64801e-05	5.34264e-05			4.64801e-05	1.81399e-06
			4.65443e-05	5.3558e-05			4.65443e-05	1.82088e-06
			4.66087e-05	5.36899e-05			4.66087e-05	1.82779e-06
			4.66731e-05	5.38221e-05			4.66731e-05	1.83473e-06
			4.67377e-05	5.39546e-05			4.67377e-05	1.84169e-06
			4.68023e-05	5.40875e-05			4.68023e-05	1.84867e-06
			4.6867e-05	5.42207e-05			4.6867e-05	1.85568e-06
			4.69318e-05	5.43543e-05			4.69318e-05	1.86272e-06
			4.69967e-05	5.44881e-05			4.69967e-05	1.86978e-06
			4.70617e-05	5.46223e-05			4.70617e-05	1.87686e-06
			4.71267e-05	5.47568e-05			4.71267e-05	1.88397e-06
			4.71919e-05	5.48917e-05			4.71919e-05	1.8911e-06
			4.72571e-05	5.50269e-05			4.72571e-05	1.89826e-06
			4.73225e-05	5.51624e-05			4.73225e-05	1.90545e-06
			4.73879e-05	5.52982e-05			4.73879e-05	1.91266e-06
			4.74534e-05	5.54344e-05			4.74534e-05	1.91989e-06
			4.7519e-05	5.55709e-05			4.7519e-05	1.92715e-06
			4.75847e-05	5.57078e-05			4.75847e-05	1.93443e-06
			4.76505e-05	5.5845e-05			4.76505e-05	1.94175e-06
			4.77164e-05	5.59825e-05			4.77164e-05	1.94908e-06
			4.77824e-05	5.61204e-05			4.77824e-05	1.95644e-06
			4.78485e-05	5.62586e-05			4.78485e-05	1.96383e-06
			4.79146e-05	5.63971e-05			4.79146e-05	1.97125e-06
			4.79809e-05	5.6536e-05			4.79809e-05	1.97869e-06
			4.80472e-05	5.66752e-05			4.80472e-05	1.98615e-06
			4.81136e-05	5.68148e-05			4.81136e-05	1.99364e-06
			4.81802e-05	5.69547e-05			4.81802e-05	2.00116e-06
			4.82468e-05	5.7095e-05			4.82468e-05	2.00871e-06
			4.83135e-05	5.72356e-05			4.83135e-05	2.01628e-06
			4.83803e-05	5.73766e-05			4.83803e-05	2.02388e-06
			4.84472e-05	5.75179e-05			4.84472e-05	2.0315e-06
			4.85142e-05	5.76595e-05			4.85142e-05	2.03915e-06
			4.85812e-05	5.78015e-05			4.85812e-05	2.04683e-06
			4.86484e-05	5.79439e-05			4.86484e-05	2.05453e-06
			4.87157e-05	5.80866e-05			4.87157e-05	2.06226e-06
			4.8783e-05	5.82296e-05			4.8783e-05	2.07002e-06
			4.88505e-05	5.8373e-05			4.88505e-05	2.0778e-06
			4.8918e-05	5.85168e-05			4.8918e-05	2.08562e-06
			4.89857e-05	5.86609e-05			4.89857e-05	2.09346e-06
			4.90534e-05	5.88053e-05			4.90534e-05	2.10132e-06
			4.91212e-05	5.89502e-05			4.91212e-05	2.10922e-06
			4.91891e-05	5.90953e-05			4.91891e-05	2.11714e-06
			4.92571e-05	5.92409e-05			4.92571e-05	2.12509e-06
			4.93253e-05	5.93868e-05			4.93253e-05	2.13306e-06
			4.93935e-05	5.9533e-05			4.93935e-05	2.14107e-06
			4.94617e-05	5.96796e-05			4.94617e-05	2.1491e-06
			4.95301e-05	5.98266e-05			4.95301e-05	2.15716e-06
			4.95986e-05	5.99739e-05			4.95986e-05	2.16525e-06
			4.96672e-05	6.01216e-05			4.96672e-05	2.17336e-06
			4.97359e-05	6.02697e-05			4.97359e-05	2.18151e-06
			4.98046e-05	6.04181e-05			4.98046e-05	2.18968e-06
			4.98735e-05	6.05669e-05			4.98735e-05	2.19788e-06
			4.99425e-05	6.07161e-05			4.99425e-05	2.20611e-06
			5.00115e-05	6.08656e-05			5.00115e-05	2.21437e-06
			5.00807e-05	6.10155e-05			5.00807e-05	2.22266e-06
			5.01499e-05	6.11658e-05			5.01499e-05	2.23097e-06
			5.02192e-05	6.13164e-05			5.02192e-05	2.23932e-06
			5.02887e-05	6.14674e-05			5.02887e-05	2.24769e-06
			5.03582e-05	6.16188e-05			5.03582e-05	2.25609e-06
			5.04278e-05	6.17705e-05			5.04278e-05	2.26452e-06
			5.04976e-05	6.19226e-05			5.04976e-05	2.27298e-06
			5.05674e-05	6.20751e-05			5.05674e-05	2.28147e-06
			5.06373e-05	6.2228e-05			5.06373e-05	2.28999e-06
			5.07073e-05	6.23813e-05			5.07073e-05	2.29854e-06
			5.07774e-05	6.25349e-05			5.07774e-05	2.30712e-06
			5.08476e-05	6.26889e-05			5.08476e-05	2.31572e-06
			5.09179e-05	6.28433e-05			5.09179e-05	2.32436e-06
			5.09883e-05	6.2998e-05			5.09883e-05	2.33303e-06
			5.10588e-05	6.31532e-05			5.10588e-05	2.34172e-06
			5.11294e-05	6.33087e-05			5.11294e-05	2.35045e-06
			5.12001e-05	6.34646e-05			5.12001e-05	2.35921e-06
			5.12709e-05	6.36209e-05			5.12709e-05	2.368e-06
			5.13418e-05	6.37776e-05			5.13418e-05	2.37681e-06
			5.14128e-05	6.39347e-05			5.14128e-05	2.38566e-06
			5.14839e-05	6.40921e-05			5.14839e-05	2.39454e-06
			5.15551e-05	6.425e-05			5.15551e-05	2.40345e-06
			5.16263e-05	6.44082e-05			5.16263e-05	2.41239e-06
			5.16977e-05	6.45668e-05			5.16977e-05	2.42136e-06
			5.17692e-05	6.47258e-05			5.17692e-05	2.43036e-06
			5.18408e-05	6.48852e-05			5.18408e-05	2.43939e-06
			5.19125e-05	6.5045e-05			5.19125e-05	2.44845e-06
			5.19842e-05	6.52052e-05			5.19842e-05	2.45755e-06
			5.20561e-05	6.53658e-05			5.20561e-05	2.46667e-06
			5.21281e-05	6.55267e-05			5.21281e-05	2.47583e-06
			5.22002e-05	6.56881e-05			5.22002e-05	2.48502e-06
			5.22723e-05	6.58499e-05			5.22723e-05	2.49424e-06
			5.23446e-05	6.6012e-05			5.23446e-05	2.50349e-06
			5.2417e-05	6.61746e-05			5.2417e-05	2.51277e-06
			5.24894e-05	6.63376e-05			5.24894e-05	2.52209e-06
			5.2562e-05	6.6501e-05			5.2562e-05	2.53144e-06
			5.26347e-05	6.66647e-05			5.26347e-05	2.54082e-06
			5.27075e-05	6.68289e-05			5.27075e-05	2.55023e-06
			5.27803e-05	6.69935e-05			5.27803e-05	2.55967e-06
			5.28533e-05	6.71585e-05			5.28533e-05	2.56915e-06
			5.29264e-05	6.73238e-05			5.29264e-05	2.57865e-06
			5.29996e-05	6.74896e-05			5.29996e-05	2.58819e-06
			5.30729e-05	6.76559e-05			5.30729e-05	2.59777e-06
			5.31462e-05	6.78225e-05			5.31462e-05	2.60737e-06
			5.32197e-05	6.79895e-05			5.32197e-05	2.61701e-06
			5.32933e-05	6.81569e-05			5.32933e-05	2.62668e-06
			5.3367e-05	6.83248e-05			5.3367e-05	2.63639e-06
			5.34408e-05	6.8493e-05			5.34408e-05	2.64613e-06
			5.35147e-05	6.86617e-05			5.35147e-05	2.6559e-06
			5.35887e-05	6.88308e-05			5.35887e-05	2.6657e-06
			5.36628e-05	6.90003e-05			5.36628e-05	2.67554e-06
			5.3737e-05	6.91702e-05			5.3737e-05	2.68541e-06
			5.38113e-05	6.93406e-05			5.38113e-05	2.69532e-06
			5.38857e-05	6.95114e-05			5.38857e-05	2.70526e-06
			5.39602e-05	6.96825e-05			5.39602e-05	2.71523e-06
			5.40348e-05	6.98541e-05			5.40348e-05	2.72524e-06
			5.41095e-05	7.00262e-05			5.41095e-05	2.73528e-06
			5.41843e-05	7.01986e-05			5.41843e-05	2.74535e-06
			5.42592e-05	7.03715e-05			5.42592e-05	2.75546e-06
			5.43342e-05	7.05448e-05			5.43342e-05	2.76561e-06
			5.44094e-05	7.07185e-05			5.44094e-05	2.77578e-06
			5.44846e-05	7.08927e-05			5.44846e-05	2.786e-06
			5.45599e-05	7.10673e-05			5.45599e-05	2.79624e-06
			5.46354e-05	7.12423e-05			5.46354e-05	2.80653e-06
			5.47109e-05	7.14177e-05			5.47109e-05	2.81684e-06
			5.47865e-05	7.15936e-05			5.47865e-05	2.8272e-06
			5.48623e-05	7.17699e-05			5.48623e-05	2.83758e-06
			5.49381e-05	7.19467e-05			5.49381e-05	2.84801e-06
			5.50141e-05	7.21239e-05			5.50141e-05	2.85846e-06
			5.50902e-05	7.23015e-05			5.50902e-05	2.86896e-06
			5.51663e-05	7.24795e-05			5.51663e-05	2.87949e-06
			5.52426e-05	7.2658e-05			5.52426e-05	2.89005e-06
			5.5319e-05	7.28369e-05			5.5319e-05	2.90065e-06
			5.53955e-05	7.30163e-05			5.53955e-05	2.91129e-06
			5.54721e-05	7.31961e-05			5.54721e-05	2.92196e-06
			5.55488e-05	7.33764e-05			5.55488e-05	2.93267e-06
			5.56256e-05	7.35571e-05			5.56256e-05	2.94341e-06
			5.57025e-05	7.37382e-05			5.57025e-05	2.95419e-06
			5.57795e-05	7.39198e-05			5.57795e-05	2.96501e-06
			5.58566e-05	7.41019e-05			5.58566e-05	2.97586e-06
			5.59339e-05	7.42844e-05			5.59339e-05	2.98675e-06
			5.60112e-05	7.44673e-05			5.60112e-05	2.99768e-06
			5.60886e-05	7.46507e-05			5.60886e-05	3.00865e-06
			5.61662e-05	7.48345e-05			5.61662e-05	3.01965e-06
			5.62438e-05	7.50188e-05			5.62438e-05	3.03068e-06
			5.63216e-05	7.52036e-05			5.63216e-05	3.04176e-06
			5.63995e-05	7.53888e-05			5.63995e-05	3.05287e-06
			5.64775e-05	7.55744e-05			5.64775e-05	3.06402e-06
			5.65556e-05	7.57605e-05			5.65556e-05	3.07521e-06
			5.66337e-05	7.59471e-05			5.66337e-05	3.08644e-06
			5.67121e-05	7.61341e-05			5.67121e-05	3.0977e-06
			5.67905e-05	7.63216e-05			5.67905e-05	3.109e-06
			5.6869e-05	7.65096e-05			5.6869e-05	3.12034e-06
			5.69476e-05	7.6698e-05			5.69476e-05	3.13172e-06
			5.70264e-05	7.68869e-05			5.70264e-05	3.14313e-06
			5.71052e-05	7.70762e-05			5.71052e-05	3.15459e-06
			5.71842e-05	7.72661e-05			5.71842e-05	3.16608e-06
			5.72632e-05	7.74563e-05			5.72632e-05	3.17761e-06
			5.73424e-05	7.76471e-05			5.73424e-05	3.18918e-06
			5.74217e-05	7.78383e-05			5.74217e-05	3.20079e-06
			5.75011e-05	7.803e-05			5.75011e-05	3.21244e-06
			5.75806e-05	7.82222e-05			5.75806e-05	3.22412e-06
			5.76602e-05	7.84148e-05			5.76602e-05	3.23585e-06
			5.77399e-05	7.86079e-05			5.77399e-05	3.24761e-06
			5.78197e-05	7.88015e-05			5.78197e-05	3.25942e-06
			5.78997e-05	7.89955e-05			5.78997e-05	3.27126e-06
			5.79797e-05	7.91901e-05			5.79797e-05	3.28315e-06
			5.80599e-05	7.93851e-05			5.80599e-05	3.29507e-06
			5.81402e-05	7.95806e-05			5.81402e-05	3.30703e-06
			5.82206e-05	7.97766e-05			5.82206e-05	3.31904e-06
			5.83011e-05	7.9973e-05			5.83011e-05	3.33108e-06
			5.83817e-05	8.017e-05			5.83817e-05	3.34316e-06
			5.84624e-05	8.03674e-05			5.84624e-05	3.35529e-06
			5.85432e-05	8.05653e-05			5.85432e-05	3.36745e-06
			5.86242e-05	8.07637e-05			5.86242e-05	3.37966e-06
			5.87052e-05	8.09626e-05			5.87052e-05	3.3919e-06
			5.87864e-05	8.1162e-05			5.87864e-05	3.40419e-06
			5.88677e-05	8.13619e-05			5.88677e-05	3.41652e-06
			5.89491e-05	8.15622e-05			5.89491e-05	3.42889e-06
			5.90306e-05	8.17631e-05			5.90306e-05	3.4413e-06
			5.91122e-05	8.19645e-05			5.91122e-05	3.45375e-06
			5.91939e-05	8.21663e-05			5.91939e-05	3.46624e-06
			5.92758e-05	8.23687e-05			5.92758e-05	3.47878e-06
			5.93577e-05	8.25715e-05			5.93577e-05	3.49136e-06
			5.94398e-05	8.27748e-05			5.94398e-05	3.50397e-06
			5.9522e-05	8.29787e-05			5.9522e-05	3.51663e-06
			5.96043e-05	8.3183e-05			5.96043e-05	3.52934e-06
			5.96867e-05	8.33879e-05			5.96867e-05	3.54208e-06
			5.97692e-05	8.35932e-05			5.97692e-05	3.55487e-06
			5.98519e-05	8.37991e-05			5.98519e-05	3.5677e-06
			5.99346e-05	8.40055e-05			5.99346e-05	3.58057e-06
			6.00175e-05	8.42123e-05			6.00175e-05	3.59349e-06
			6.01005e-05	8.44197e-05			6.01005e-05	3.60644e-06
			6.01836e-05	8.46276e-05			6.01836e-05	3.61944e-06
			6.02668e-05	8.4836e-05			6.02668e-05	3.63249e-06
			6.03501e-05	8.5045e-05			6.03501e-05	3.64558e-06
			6.04336e-05	8.52544e-05			6.04336e-05	3.65871e-06
			6.05171e-05	8.54643e-05			6.05171e-05	3.67188e-06
			6.06008e-05	8.56748e-05			6.06008e-05	3.6851e-06
			6.06846e-05	8.58858e-05			6.06846e-05	3.69836e-06
			6.07685e-05	8.60973e-05			6.07685e-05	3.71167e-06
			6.08525e-05	8.63093e-05			6.08525e-05	3.72502e-06
			6.09366e-05	8.65219e-05			6.09366e-05	3.73841e-06
			6.10209e-05	8.6735e-05			6.10209e-05	3.75185e-06
			6.11053e-05	8.69485e-05			6.11053e-05	3.76533e-06
			6.11897e-05	8.71627e-05			6.11897e-05	3.77886e-06
			6.12744e-05	8.73773e-05			6.12744e-05	3.79243e-06
			6.13591e-05	8.75925e-05			6.13591e-05	3.80604e-06
			6.14439e-05	8.78082e-05			6.14439e-05	3.81971e-06
			6.15289e-05	8.80244e-05			6.15289e-05	3.83341e-06
			6.16139e-05	8.82412e-05			6.16139e-05	3.84716e-06
			6.16991e-05	8.84585e-05			6.16991e-05	3.86096e-06
			6.17844e-05	8.86764e-05			6.17844e-05	3.8748e-06
			6.18699e-05	8.88947e-05			6.18699e-05	3.88869e-06
			6.19554e-05	8.91137e-05			6.19554e-05	3.90263e-06
			6.20411e-05	8.93331e-05			6.20411e-05	3.91661e-06
			6.21268e-05	8.95531e-05			6.21268e-05	3.93063e-06
			6.22127e-05	8.97736e-05			6.22127e-05	3.9447e-06
			6.22988e-05	8.99947e-05			6.22988e-05	3.95882e-06
			6.23849e-05	9.02163e-05			6.23849e-05	3.97299e-06
			6.24712e-05	9.04385e-05			6.24712e-05	3.9872e-06
			6.25575e-05	9.06612e-05			6.25575e-05	4.00146e-06
			6.2644e-05	9.08845e-05			6.2644e-05	4.01576e-06
			6.27306e-05	9.11083e-05			6.27306e-05	4.03012e-06
			6.28174e-05	9.13327e-05			6.28174e-05	4.04451e-06
			6.29042e-05	9.15576e-05			6.29042e-05	4.05896e-06
			6.29912e-05	9.17831e-05			6.29912e-05	4.07345e-06
			6.30783e-05	9.20091e-05			6.30783e-05	4.088e-06
			6.31655e-05	9.22357e-05			6.31655e-05	4.10259e-06
			6.32529e-05	9.24628e-05			6.32529e-05	4.11722e-06
			6.33403e-05	9.26905e-05			6.33403e-05	4.13191e-06
			6.34279e-05	9.29188e-05			6.34279e-05	4.14664e-06
			6.35156e-05	9.31476e-05			6.35156e-05	4.16142e-06
			6.36034e-05	9.3377e-05			6.36034e-05	4.17625e-06
			6.36913e-05	9.36069e-05			6.36913e-05	4.19113e-06
			6.37794e-05	9.38375e-05			6.37794e-05	4.20606e-06
			6.38676e-05	9.40686e-05			6.38676e-05	4.22103e-06
			6.39559e-05	9.43002e-05			6.39559e-05	4.23606e-06
			6.40443e-05	9.45324e-05			6.40443e-05	4.25113e-06
			6.41329e-05	9.47652e-05			6.41329e-05	4.26625e-06
			6.42215e-05	9.49986e-05			6.42215e-05	4.28143e-06
			6.43103e-05	9.52325e-05			6.43103e-05	4.29665e-06
			6.43993e-05	9.54671e-05			6.43993e-05	4.31192e-06
			6.44883e-05	9.57022e-05			6.44883e-05	4.32724e-06
			6.45775e-05	9.59378e-05			6.45775e-05	4.34261e-06
			6.46668e-05	9.61741e-05			6.46668e-05	4.35804e-06
			6.47562e-05	9.64109e-05			6.47562e-05	4.37351e-06
			6.48457e-05	9.66484e-05			6.48457e-05	4.38903e-06
			6.49354e-05	9.68864e-05			6.49354e-05	4.4046e-06
			6.50251e-05	9.7125e-05			6.50251e-05	4.42023e-06
			6.5115e-05	9.73641e-05			6.5115e-05	4.4359e-06
			6.52051e-05	9.76039e-05			6.52051e-05	4.45163e-06
			6.52952e-05	9.78443e-05			6.52952e-05	4.4674e-06
			6.53855e-05	9.80852e-05			6.53855e-05	4.48323e-06
			6.54759e-05	9.83268e-05			6.54759e-05	4.49911e-06
			6.55664e-05	9.85689e-05			6.55664e-05	4.51504e-06
			6.56571e-05	9.88117e-05			6.56571e-05	4.53102e-06
			6.57479e-05	9.9055e-05			6.57479e-05	4.54706e-06
			6.58388e-05	9.92989e-05			6.58388e-05	4.56314e-06
			6.59298e-05	9.95435e-05			6.59298e-05	4.57928e-06
			6.6021e-05	9.97886e-05			6.6021e-05	4.59547e-06
			6.61123e-05	0.000100034			6.61123e-05	4.61172e-06
			6.62037e-05	0.000100281			6.62037e-05	4.62801e-06
			6.62952e-05	0.000100528			6.62952e-05	4.64436e-06
			6.63869e-05	0.000100775			6.63869e-05	4.66077e-06
			6.64787e-05	0.000101023			6.64787e-05	4.67722e-06
			6.65706e-05	0.000101272			6.65706e-05	4.69373e-06
			6.66626e-05	0.000101522			6.66626e-05	4.71029e-06
			6.67548e-05	0.000101772			6.67548e-05	4.72691e-06
			6.68471e-05	0.000102022			6.68471e-05	4.74358e-06
			6.69395e-05	0.000102273			6.69395e-05	4.7603e-06
			6.70321e-05	0.000102525			6.70321e-05	4.77708e-06
			6.71248e-05	0.000102778			6.71248e-05	4.79391e-06
			6.72176e-05	0.000103031			6.72176e-05	4.81079e-06
			6.73105e-05	0.000103285			6.73105e-05	4.82773e-06
			6.74036e-05	0.000103539			6.74036e-05	4.84473e-06
			6.74968e-05	0.000103794			6.74968e-05	4.86178e-06
			6.75901e-05	0.000104049			6.75901e-05	4.87888e-06
			6.76835e-05	0.000104306			6.76835e-05	4.89604e-06
			6.77771e-05	0.000104563			6.77771e-05	4.91326e-06
			6.78708e-05	0.00010482			6.78708e-05	4.93053e-06
			6.79647e-05	0.000105078			6.79647e-05	4.94786e-06
			6.80586e-05	0.000105337			6.80586e-05	4.96524e-06
			6.81527e-05	0.000105596			6.81527e-05	4.98268e-06
			6.8247e-05	0.000105856			6.8247e-05	5.00017e-06
			6.83413e-05	0.000106117			6.83413e-05	5.01772e-06
			6.84358e-05	0.000106378			6.84358e-05	5.03533e-06
			6.85305e-05	0.00010664			6.85305e-05	5.05299e-06
			6.86252e-05	0.000106903			6.86252e-05	5.07071e-06
			6.87201e-05	0.000107166			6.87201e-05	5.08849e-06
			6.88151e-05	0.00010743			6.88151e-05	5.10632e-06
			6.89103e-05	0.000107695			6.89103e-05	5.12421e-06
			6.90055e-05	0.00010796			6.90055e-05	5.14216e-06
			6.91009e-05	0.000108226			6.91009e-05	5.16017e-06
			6.91965e-05	0.000108492			6.91965e-05	5.17823e-06
			6.92922e-05	0.000108759			6.92922e-05	5.19635e-06
			6.9388e-05	0.000109027			6.9388e-05	5.21453e-06
			6.94839e-05	0.000109296			6.94839e-05	5.23277e-06
			6.958e-05	0.000109565			6.958e-05	5.25107e-06
			6.96762e-05	0.000109835			6.96762e-05	5.26942e-06
			6.97725e-05	0.000110105			6.97725e-05	5.28784e-06
			6.9869e-05	0.000110376			6.9869e-05	5.30631e-06
			6.99656e-05	0.000110648			6.99656e-05	5.32484e-06
			7.00623e-05	0.000110921			7.00623e-05	5.34343e-06
			7.01592e-05	0.000111194			7.01592e-05	5.36208e-06
			7.02562e-05	0.000111468			7.02562e-05	5.38079e-06
			7.03533e-05	0.000111742			7.03533e-05	5.39956e-06
			7.04506e-05	0.000112017			7.04506e-05	5.41839e-06
			7.0548e-05	0.000112293			7.0548e-05	5.43728e-06
			7.06456e-05	0.00011257			7.06456e-05	5.45623e-06
			7.07432e-05	0.000112847			7.07432e-05	5.47524e-06
			7.08411e-05	0.000113125			7.08411e-05	5.49431e-06
			7.0939e-05	0.000113403			7.0939e-05	5.51344e-06
			7.10371e-05	0.000113683			7.10371e-05	5.53264e-06
			7.11353e-05	0.000113963			7.11353e-05	5.55189e-06
			7.12337e-05	0.000114243			7.12337e-05	5.57121e-06
			7.13322e-05	0.000114525			7.13322e-05	5.59058e-06
			7.14308e-05	0.000114807			7.14308e-05	5.61002e-06
			7.15295e-05	0.000115089			7.15295e-05	5.62952e-06
			7.16284e-05	0.000115373			7.16284e-05	5.64908e-06
			7.17275e-05	0.000115657			7.17275e-05	5.66871e-06
			7.18267e-05	0.000115942			7.18267e-05	5.68839e-06
			7.1926e-05	0.000116227			7.1926e-05	5.70814e-06
			7.20254e-05	0.000116513			7.20254e-05	5.72795e-06
			7.2125e-05	0.0001168			7.2125e-05	5.74783e-06
			7.22247e-05	0.000117088			7.22247e-05	5.76776e-06
			7.23246e-05	0.000117376			7.23246e-05	5.78776e-06
			7.24246e-05	0.000117665			7.24246e-05	5.80783e-06
			7.25247e-05	0.000117955			7.25247e-05	5.82796e-06
			7.2625e-05	0.000118246			7.2625e-05	5.84815e-06
			7.27254e-05	0.000118537			7.27254e-05	5.8684e-06
			7.2826e-05	0.000118829			7.2826e-05	5.88872e-06
			7.29267e-05	0.000119121			7.29267e-05	5.9091e-06
			7.30275e-05	0.000119415			7.30275e-05	5.92955e-06
			7.31285e-05	0.000119709			7.31285e-05	5.95006e-06
			7.32296e-05	0.000120003			7.32296e-05	5.97064e-06
			7.33308e-05	0.000120299			7.33308e-05	5.99128e-06
			7.34322e-05	0.000120595			7.34322e-05	6.01199e-06
			7.35337e-05	0.000120892			7.35337e-05	6.03276e-06
			7.36354e-05	0.00012119			7.36354e-05	6.0536e-06
			7.37372e-05	0.000121488			7.37372e-05	6.07451e-06
			7.38392e-05	0.000121787			7.38392e-05	6.09548e-06
			7.39413e-05	0.000122087			7.39413e-05	6.11651e-06
			7.40435e-05	0.000122388			7.40435e-05	6.13762e-06
			7.41459e-05	0.000122689			7.41459e-05	6.15879e-06
			7.42484e-05	0.000122992			7.42484e-05	6.18002e-06
			7.43511e-05	0.000123294			7.43511e-05	6.20132e-06
			7.44539e-05	0.000123598			7.44539e-05	6.22269e-06
			7.45568e-05	0.000123902			7.45568e-05	6.24413e-06
			7.46599e-05	0.000124208			7.46599e-05	6.26563e-06
			7.47631e-05	0.000124513			7.47631e-05	6.28721e-06
			7.48665e-05	0.00012482			7.48665e-05	6.30885e-06
			7.497e-05	0.000125127			7.497e-05	6.33055e-06
			7.50737e-05	0.000125436			7.50737e-05	6.35233e-06
			7.51775e-05	0.000125744			7.51775e-05	6.37417e-06
			7.52814e-05	0.000126054			7.52814e-05	6.39609e-06
			7.53855e-05	0.000126364			7.53855e-05	6.41807e-06
			7.54897e-05	0.000126676			7.54897e-05	6.44012e-06
			7.55941e-05	0.000126988			7.55941e-05	6.46224e-06
			7.56986e-05	0.0001273			7.56986e-05	6.48442e-06
			7.58033e-05	0.000127614			7.58033e-05	6.50668e-06
			7.59081e-05	0.000127928			7.59081e-05	6.52901e-06
			7.6013e-05	0.000128243			7.6013e-05	6.55141e-06
			7.61181e-05	0.000128559			7.61181e-05	6.57388e-06
			7.62234e-05	0.000128875			7.62234e-05	6.59641e-06
			7.63288e-05	0.000129193			7.63288e-05	6.61902e-06
			7.64343e-05	0.000129511			7.64343e-05	6.6417e-06
			7.654e-05	0.00012983			7.654e-05	6.66445e-06
			7.66458e-05	0.00013015			7.66458e-05	6.68727e-06
			7.67518e-05	0.00013047			7.67518e-05	6.71016e-06
			7.68579e-05	0.000130791			7.68579e-05	6.73313e-06
			7.69642e-05	0.000131113			7.69642e-05	6.75616e-06
			7.70706e-05	0.000131436			7.70706e-05	6.77927e-06
			7.71772e-05	0.00013176			7.71772e-05	6.80245e-06
			7.72839e-05	0.000132084			7.72839e-05	6.8257e-06
			7.73907e-05	0.00013241			7.73907e-05	6.84903e-06
			7.74977e-05	0.000132736			7.74977e-05	6.87242e-06
			7.76049e-05	0.000133063			7.76049e-05	6.89589e-06
			7.77122e-05	0.00013339			7.77122e-05	6.91943e-06
			7.78196e-05	0.000133719			7.78196e-05	6.94305e-06
			7.79272e-05	0.000134048			7.79272e-05	6.96674e-06
			7.8035e-05	0.000134378			7.8035e-05	6.9905e-06
			7.81429e-05	0.000134709			7.81429e-05	7.01434e-06
			7.82509e-05	0.000135041			7.82509e-05	7.03825e-06
			7.83591e-05	0.000135373			7.83591e-05	7.06223e-06
			7.84674e-05	0.000135707			7.84674e-05	7.08629e-06
			7.85759e-05	0.000136041			7.85759e-05	7.11043e-06
			7.86846e-05	0.000136376			7.86846e-05	7.13463e-06
			7.87934e-05	0.000136712			7.87934e-05	7.15892e-06
			7.89023e-05	0.000137048			7.89023e-05	7.18328e-06
			7.90114e-05	0.000137386			7.90114e-05	7.20771e-06
			7.91206e-05	0.000137724			7.91206e-05	7.23222e-06
			7.923e-05	0.000138063			7.923e-05	7.25681e-06
			7.93396e-05	0.000138403			7.93396e-05	7.28147e-06
			7.94493e-05	0.000138744			7.94493e-05	7.30621e-06
			7.95591e-05	0.000139086			7.95591e-05	7.33102e-06
			7.96691e-05	0.000139428			7.96691e-05	7.35592e-06
			7.97793e-05	0.000139772			7.97793e-05	7.38088e-06
			7.98896e-05	0.000140116			7.98896e-05	7.40593e-06
			8.00001e-05	0.000140461			8.00001e-05	7.43105e-06
			8.01107e-05	0.000140807			8.01107e-05	7.45625e-06
			8.02214e-05	0.000141153			8.02214e-05	7.48153e-06
			8.03324e-05	0.000141501			8.03324e-05	7.50689e-06
			8.04434e-05	0.00014185			8.04434e-05	7.53232e-06
			8.05546e-05	0.000142199			8.05546e-05	7.55784e-06
			8.0666e-05	0.000142549			8.0666e-05	7.58343e-06
			8.07776e-05	0.0001429			8.07776e-05	7.6091e-06
			8.08892e-05	0.000143252			8.08892e-05	7.63485e-06
			8.10011e-05	0.000143605			8.10011e-05	7.66068e-06
			8.11131e-05	0.000143958			8.11131e-05	7.68659e-06
			8.12252e-05	0.000144313			8.12252e-05	7.71257e-06
			8.13375e-05	0.000144668			8.13375e-05	7.73864e-06
			8.145e-05	0.000145024			8.145e-05	7.76479e-06
			8.15626e-05	0.000145382			8.15626e-05	7.79102e-06
			8.16754e-05	0.00014574			8.16754e-05	7.81733e-06
			8.17883e-05	0.000146098			8.17883e-05	7.84372e-06
			8.19014e-05	0.000146458			8.19014e-05	7.87019e-06
			8.20146e-05	0.000146819			8.20146e-05	7.89674e-06
			8.2128e-05	0.00014718			8.2128e-05	7.92337e-06
			8.22416e-05	0.000147543			8.22416e-05	7.95009e-06
			8.23553e-05	0.000147906			8.23553e-05	7.97688e-06
			8.24692e-05	0.00014827			8.24692e-05	8.00376e-06
			8.25832e-05	0.000148635			8.25832e-05	8.03072e-06
			8.26974e-05	0.000149001			8.26974e-05	8.05777e-06
			8.28117e-05	0.000149368			8.28117e-05	8.08489e-06
			8.29262e-05	0.000149736			8.29262e-05	8.1121e-06
			8.30409e-05	0.000150105			8.30409e-05	8.1394e-06
			8.31557e-05	0.000150475			8.31557e-05	8.16677e-06
			8.32707e-05	0.000150845			8.32707e-05	8.19423e-06
			8.33858e-05	0.000151217			8.33858e-05	8.22178e-06
			8.35011e-05	0.000151589			8.35011e-05	8.2494e-06
			8.36165e-05	0.000151962			8.36165e-05	8.27711e-06
			8.37322e-05	0.000152336			8.37322e-05	8.30491e-06
			8.38479e-05	0.000152712			8.38479e-05	8.33279e-06
			8.39639e-05	0.000153088			8.39639e-05	8.36076e-06
			8.408e-05	0.000153465			8.408e-05	8.38881e-06
			8.41962e-05	0.000153842			8.41962e-05	8.41695e-06
			8.43126e-05	0.000154221			8.43126e-05	8.44517e-06
			8.44292e-05	0.000154601			8.44292e-05	8.47348e-06
			8.45459e-05	0.000154982			8.45459e-05	8.50187e-06
			8.46628e-05	0.000155363			8.46628e-05	8.53036e-06
			8.47799e-05	0.000155746			8.47799e-05	8.55892e-06
			8.48971e-05	0.000156129			8.48971e-05	8.58758e-06
			8.50145e-05	0.000156514			8.50145e-05	8.61632e-06
			8.5132e-05	0.000156899			8.5132e-05	8.64515e-06
			8.52497e-05	0.000157286			8.52497e-05	8.67407e-06
			8.53676e-05	0.000157673			8.53676e-05	8.70307e-06
			8.54856e-05	0.000158061			8.54856e-05	8.73216e-06
			8.56038e-05	0.00015845			8.56038e-05	8.76134e-06
			8.57222e-05	0.000158841			8.57222e-05	8.79061e-06
			8.58407e-05	0.000159232			8.58407e-05	8.81997e-06
			8.59594e-05	0.000159624			8.59594e-05	8.84942e-06
			8.60783e-05	0.000160017			8.60783e-05	8.87895e-06
			8.61973e-05	0.000160411			8.61973e-05	8.90858e-06
			8.63165e-05	0.000160806			8.63165e-05	8.93829e-06
			8.64358e-05	0.000161202			8.64358e-05	8.9681e-06
			8.65553e-05	0.000161599			8.65553e-05	8.99799e-06
			8.6675e-05	0.000161997			8.6675e-05	9.02798e-06
			8.67948e-05	0.000162396			8.67948e-05	9.05805e-06
			8.69148e-05	0.000162796			8.69148e-05	9.08822e-06
			8.7035e-05	0.000163197			8.7035e-05	9.11848e-06
			8.71553e-05	0.000163598			8.71553e-05	9.14883e-06
			8.72759e-05	0.000164001			8.72759e-05	9.17927e-06
			8.73965e-05	0.000164405			8.73965e-05	9.2098e-06
			8.75174e-05	0.00016481			8.75174e-05	9.24043e-06
			8.76384e-05	0.000165216			8.76384e-05	9.27114e-06
			8.77595e-05	0.000165623			8.77595e-05	9.30195e-06
			8.78809e-05	0.00016603			8.78809e-05	9.33285e-06
			8.80024e-05	0.000166439			8.80024e-05	9.36385e-06
			8.81241e-05	0.000166849			8.81241e-05	9.39494e-06
			8.82459e-05	0.00016726			8.82459e-05	9.42612e-06
			8.83679e-05	0.000167672			8.83679e-05	9.4574e-06
			8.84901e-05	0.000168085			8.84901e-05	9.48877e-06
			8.86125e-05	0.000168499			8.86125e-05	9.52023e-06
			8.8735e-05	0.000168914			8.8735e-05	9.55179e-06
			8.88577e-05	0.00016933			8.88577e-05	9.58344e-06
			8.89805e-05	0.000169746			8.89805e-05	9.61519e-06
			8.91035e-05	0.000170164			8.91035e-05	9.64703e-06
			8.92267e-05	0.000170583			8.92267e-05	9.67897e-06
			8.93501e-05	0.000171004			8.93501e-05	9.71101e-06
			8.94737e-05	0.000171425			8.94737e-05	9.74314e-06
			8.95974e-05	0.000171847			8.95974e-05	9.77537e-06
			8.97212e-05	0.00017227			8.97212e-05	9.80769e-06
			8.98453e-05	0.000172694			8.98453e-05	9.84011e-06
			8.99695e-05	0.000173119			8.99695e-05	9.87263e-06
			9.00939e-05	0.000173546			9.00939e-05	9.90524e-06
			9.02185e-05	0.000173973			9.02185e-05	9.93796e-06
			9.03432e-05	0.000174401			9.03432e-05	9.97077e-06
			9.04681e-05	0.000174831			9.04681e-05	1.00037e-05
			9.05932e-05	0.000175261			9.05932e-05	1.00367e-05
			9.07185e-05	0.000175693			9.07185e-05	1.00698e-05
			9.08439e-05	0.000176126			9.08439e-05	1.0103e-05
			9.09695e-05	0.000176559			9.09695e-05	1.01363e-05
			9.10953e-05	0.000176994			9.10953e-05	1.01697e-05
			9.12212e-05	0.00017743			9.12212e-05	1.02032e-05
			9.13474e-05	0.000177867			9.13474e-05	1.02368e-05
			9.14737e-05	0.000178305			9.14737e-05	1.02705e-05
			9.16002e-05	0.000178744			9.16002e-05	1.03043e-05
			9.17268e-05	0.000179184			9.17268e-05	1.03382e-05
			9.18536e-05	0.000179625			9.18536e-05	1.03722e-05
			9.19806e-05	0.000180067			9.19806e-05	1.04063e-05
			9.21078e-05	0.000180511			9.21078e-05	1.04405e-05
			9.22352e-05	0.000180955			9.22352e-05	1.04748e-05
			9.23627e-05	0.000181401			9.23627e-05	1.05092e-05
			9.24904e-05	0.000181848			9.24904e-05	1.05437e-05
			9.26183e-05	0.000182295			9.26183e-05	1.05784e-05
			9.27463e-05	0.000182744			9.27463e-05	1.06131e-05
			9.28746e-05	0.000183194			9.28746e-05	1.06479e-05
			9.3003e-05	0.000183645			9.3003e-05	1.06828e-05
			9.31316e-05	0.000184098			9.31316e-05	1.07178e-05
			9.32603e-05	0.000184551			9.32603e-05	1.0753e-05
			9.33893e-05	0.000185005			9.33893e-05	1.07882e-05
			9.35184e-05	0.000185461			9.35184e-05	1.08236e-05
			9.36477e-05	0.000185918			9.36477e-05	1.0859e-05
			9.37772e-05	0.000186375			9.37772e-05	1.08945e-05
			9.39068e-05	0.000186834			9.39068e-05	1.09302e-05
			9.40367e-05	0.000187294			9.40367e-05	1.0966e-05
			9.41667e-05	0.000187756			9.41667e-05	1.10018e-05
			9.42969e-05	0.000188218			9.42969e-05	1.10378e-05
			9.44273e-05	0.000188681			9.44273e-05	1.10739e-05
			9.45578e-05	0.000189146			9.45578e-05	1.11101e-05
			9.46886e-05	0.000189612			9.46886e-05	1.11463e-05
			9.48195e-05	0.000190079			9.48195e-05	1.11827e-05
			9.49506e-05	0.000190547			9.49506e-05	1.12192e-05
			9.50819e-05	0.000191016			9.50819e-05	1.12559e-05
			9.52134e-05	0.000191486			9.52134e-05	1.12926e-05
			9.5345e-05	0.000191958			9.5345e-05	1.13294e-05
			9.54768e-05	0.00019243			9.54768e-05	1.13663e-05
			9.56088e-05	0.000192904			9.56088e-05	1.14034e-05
			9.5741e-05	0.000193379			9.5741e-05	1.14405e-05
			9.58734e-05	0.000193855			9.58734e-05	1.14778e-05
			9.6006e-05	0.000194333			9.6006e-05	1.15152e-05
			9.61387e-05	0.000194811			9.61387e-05	1.15527e-05
			9.62716e-05	0.000195291			9.62716e-05	1.15902e-05
			9.64047e-05	0.000195772			9.64047e-05	1.1628e-05
			9.6538e-05	0.000196254			9.6538e-05	1.16658e-05
			9.66715e-05	0.000196737			9.66715e-05	1.17037e-05
			9.68052e-05	0.000197222			9.68052e-05	1.17417e-05
			9.6939e-05	0.000197707			9.6939e-05	1.17799e-05
			9.70731e-05	0.000198194			9.70731e-05	1.18181e-05
			9.72073e-05	0.000198682			9.72073e-05	1.18565e-05
			9.73417e-05	0.000199171			9.73417e-05	1.1895e-05
			9.74763e-05	0.000199662			9.74763e-05	1.19336e-05
			9.7611e-05	0.000200153			9.7611e-05	1.19723e-05
			9.7746e-05	0.000200646			9.7746e-05	1.20111e-05
			9.78812e-05	0.00020114			9.78812e-05	1.20501e-05
			9.80165e-05	0.000201636			9.80165e-05	1.20891e-05
			9.8152e-05	0.000202132			9.8152e-05	1.21283e-05
			9.82877e-05	0.00020263			9.82877e-05	1.21675e-05
			9.84236e-05	0.000203129			9.84236e-05	1.22069e-05
			9.85597e-05	0.000203629			9.85597e-05	1.22464e-05
			9.8696e-05	0.00020413			9.8696e-05	1.22861e-05
			9.88324e-05	0.000204633			9.88324e-05	1.23258e-05
			9.89691e-05	0.000205137			9.89691e-05	1.23657e-05
			9.91059e-05	0.000205642			9.91059e-05	1.24056e-05
			9.9243e-05	0.000206148			9.9243e-05	1.24457e-05
			9.93802e-05	0.000206656			9.93802e-05	1.24859e-05
			9.95176e-05	0.000207165			9.95176e-05	1.25262e-05
			9.96552e-05	0.000207675			9.96552e-05	1.25667e-05
			9.9793e-05	0.000208186			9.9793e-05	1.26072e-05
			9.99309e-05	0.000208699			9.99309e-05	1.26479e-05
			0.000100069	0.000209213			0.000100069	1.26887e-05
			0.000100207	0.000209728			0.000100207	1.27296e-05
			0.000100346	0.000210244			0.000100346	1.27706e-05
			0.000100485	0.000210762			0.000100485	1.28118e-05
			0.000100624	0.000211281			0.000100624	1.2853e-05
			0.000100763	0.000211801			0.000100763	1.28944e-05
			0.000100902	0.000212323			0.000100902	1.29359e-05
			0.000101042	0.000212846			0.000101042	1.29776e-05
			0.000101181	0.00021337			0.000101181	1.30193e-05
			0.000101321	0.000213895			0.000101321	1.30612e-05
			0.000101461	0.000214422			0.000101461	1.31032e-05
			0.000101602	0.00021495			0.000101602	1.31453e-05
			0.000101742	0.000215479			0.000101742	1.31875e-05
			0.000101883	0.00021601			0.000101883	1.32299e-05
			0.000102024	0.000216541			0.000102024	1.32723e-05
			0.000102165	0.000217075			0.000102165	1.33149e-05
			0.000102306	0.000217609			0.000102306	1.33577e-05
			0.000102447	0.000218145			0.000102447	1.34005e-05
			0.000102589	0.000218682			0.000102589	1.34435e-05
			0.000102731	0.000219221			0.000102731	1.34866e-05
			0.000102873	0.00021976			0.000102873	1.35298e-05
			0.000103015	0.000220302			0.000103015	1.35731e-05
			0.000103158	0.000220844			0.000103158	1.36166e-05
			0.0001033	0.000221388			0.0001033	1.36602e-05
			0.000103443	0.000221933			0.000103443	1.37039e-05
			0.000103586	0.000222479			0.000103586	1.37478e-05
			0.000103729	0.000223027			0.000103729	1.37917e-05
			0.000103873	0.000223576			0.000103873	1.38358e-05
			0.000104016	0.000224127			0.000104016	1.388e-05
			0.00010416	0.000224679			0.00010416	1.39244e-05
			0.000104304	0.000225232			0.000104304	1.39689e-05
			0.000104448	0.000225786			0.000104448	1.40135e-05
			0.000104593	0.000226342			0.000104593	1.40582e-05
			0.000104737	0.0002269			0.000104737	1.41031e-05
			0.000104882	0.000227458			0.000104882	1.41481e-05
			0.000105027	0.000228019			0.000105027	1.41932e-05
			0.000105172	0.00022858			0.000105172	1.42384e-05
			0.000105318	0.000229143			0.000105318	1.42838e-05
			0.000105464	0.000229707			0.000105464	1.43293e-05
			0.000105609	0.000230273			0.000105609	1.4375e-05
			0.000105755	0.00023084			0.000105755	1.44207e-05
			0.000105902	0.000231408			0.000105902	1.44666e-05
			0.000106048	0.000231978			0.000106048	1.45126e-05
			0.000106195	0.000232549			0.000106195	1.45588e-05
			0.000106341	0.000233122			0.000106341	1.46051e-05
			0.000106489	0.000233696			0.000106489	1.46515e-05
			0.000106636	0.000234271			0.000106636	1.46981e-05
			0.000106783	0.000234848			0.000106783	1.47448e-05
			0.000106931	0.000235426			0.000106931	1.47916e-05
			0.000107079	0.000236006			0.000107079	1.48386e-05
			0.000107227	0.000236587			0.000107227	1.48856e-05
			0.000107375	0.000237169			0.000107375	1.49329e-05
			0.000107523	0.000237753			0.000107523	1.49802e-05
			0.000107672	0.000238339			0.000107672	1.50277e-05
			0.000107821	0.000238926			0.000107821	1.50754e-05
			0.00010797	0.000239514			0.00010797	1.51231e-05
			0.000108119	0.000240104			0.000108119	1.5171e-05
			0.000108269	0.000240695			0.000108269	1.52191e-05
			0.000108419	0.000241288			0.000108419	1.52672e-05
			0.000108568	0.000241882			0.000108568	1.53155e-05
			0.000108719	0.000242477			0.000108719	1.5364e-05
			0.000108869	0.000243074			0.000108869	1.54126e-05
			0.000109019	0.000243673			0.000109019	1.54613e-05
			0.00010917	0.000244273			0.00010917	1.55102e-05
			0.000109321	0.000244874			0.000109321	1.55592e-05
			0.000109472	0.000245477			0.000109472	1.56083e-05
			0.000109624	0.000246082			0.000109624	1.56576e-05
			0.000109775	0.000246688			0.000109775	1.5707e-05
			0.000109927	0.000247295			0.000109927	1.57565e-05
			0.000110079	0.000247904			0.000110079	1.58062e-05
			0.000110231	0.000248514			0.000110231	1.58561e-05
			0.000110384	0.000249126			0.000110384	1.5906e-05
			0.000110536	0.00024974			0.000110536	1.59562e-05
			0.000110689	0.000250355			0.000110689	1.60064e-05
			0.000110842	0.000250971			0.000110842	1.60568e-05
			0.000110995	0.000251589			0.000110995	1.61074e-05
			0.000111149	0.000252208			0.000111149	1.6158e-05
			0.000111302	0.000252829			0.000111302	1.62089e-05
			0.000111456	0.000253452			0.000111456	1.62598e-05
			0.00011161	0.000254076			0.00011161	1.6311e-05
			0.000111765	0.000254702			0.000111765	1.63622e-05
			0.000111919	0.000255329			0.000111919	1.64136e-05
			0.000112074	0.000255957			0.000112074	1.64652e-05
			0.000112229	0.000256588			0.000112229	1.65169e-05
			0.000112384	0.000257219			0.000112384	1.65687e-05
			0.00011254	0.000257853			0.00011254	1.66207e-05
			0.000112695	0.000258488			0.000112695	1.66728e-05
			0.000112851	0.000259124			0.000112851	1.67251e-05
			0.000113007	0.000259762			0.000113007	1.67775e-05
			0.000113163	0.000260402			0.000113163	1.68301e-05
			0.00011332	0.000261043			0.00011332	1.68828e-05
			0.000113476	0.000261686			0.000113476	1.69357e-05
			0.000113633	0.00026233			0.000113633	1.69887e-05
			0.00011379	0.000262976			0.00011379	1.70418e-05
			0.000113948	0.000263623			0.000113948	1.70951e-05
			0.000114105	0.000264272			0.000114105	1.71486e-05
			0.000114263	0.000264923			0.000114263	1.72022e-05
			0.000114421	0.000265575			0.000114421	1.7256e-05
			0.000114579	0.000266229			0.000114579	1.73099e-05
			0.000114738	0.000266885			0.000114738	1.73639e-05
			0.000114896	0.000267542			0.000114896	1.74181e-05
			0.000115055	0.000268201			0.000115055	1.74725e-05
			0.000115214	0.000268861			0.000115214	1.7527e-05
			0.000115374	0.000269523			0.000115374	1.75817e-05
			0.000115533	0.000270187			0.000115533	1.76365e-05
			0.000115693	0.000270852			0.000115693	1.76915e-05
			0.000115853	0.000271519			0.000115853	1.77466e-05
			0.000116013	0.000272187			0.000116013	1.78019e-05
			0.000116173	0.000272857			0.000116173	1.78573e-05
			0.000116334	0.000273529			0.000116334	1.79129e-05
			0.000116495	0.000274203			0.000116495	1.79686e-05
			0.000116656	0.000274878			0.000116656	1.80245e-05
			0.000116817	0.000275555			0.000116817	1.80806e-05
			0.000116979	0.000276233			0.000116979	1.81368e-05
			0.00011714	0.000276913			0.00011714	1.81931e-05
			0.000117302	0.000277595			0.000117302	1.82496e-05
			0.000117465	0.000278279			0.000117465	1.83063e-05
			0.000117627	0.000278964			0.000117627	1.83632e-05
			0.00011779	0.000279651			0.00011779	1.84201e-05
			0.000117953	0.000280339			0.000117953	1.84773e-05
			0.000118116	0.000281029			0.000118116	1.85346e-05
			0.000118279	0.000281721			0.000118279	1.85921e-05
			0.000118442	0.000282415			0.000118442	1.86497e-05
			0.000118606	0.00028311			0.000118606	1.87075e-05
			0.00011877	0.000283807			0.00011877	1.87654e-05
			0.000118934	0.000284506			0.000118934	1.88235e-05
			0.000119099	0.000285207			0.000119099	1.88818e-05
			0.000119264	0.000285909			0.000119264	1.89402e-05
			0.000119428	0.000286613			0.000119428	1.89988e-05
			0.000119594	0.000287319			0.000119594	1.90575e-05
			0.000119759	0.000288026			0.000119759	1.91164e-05
			0.000119924	0.000288735			0.000119924	1.91755e-05
			0.00012009	0.000289446			0.00012009	1.92347e-05
			0.000120256	0.000290159			0.000120256	1.92941e-05
			0.000120423	0.000290873			0.000120423	1.93537e-05
			0.000120589	0.000291589			0.000120589	1.94134e-05
			0.000120756	0.000292307			0.000120756	1.94733e-05
			0.000120923	0.000293027			0.000120923	1.95333e-05
			0.00012109	0.000293748			0.00012109	1.95936e-05
			0.000121257	0.000294472			0.000121257	1.96539e-05
			0.000121425	0.000295197			0.000121425	1.97145e-05
			0.000121593	0.000295923			0.000121593	1.97752e-05
			0.000121761	0.000296652			0.000121761	1.98361e-05
			0.000121929	0.000297382			0.000121929	1.98971e-05
			0.000122098	0.000298115			0.000122098	1.99583e-05
			0.000122267	0.000298849			0.000122267	2.00197e-05
			0.000122436	0.000299584			0.000122436	2.00813e-05
			0.000122605	0.000300322			0.000122605	2.0143e-05
			0.000122775	0.000301061			0.000122775	2.02049e-05
			0.000122944	0.000301803			0.000122944	2.02669e-05
			0.000123114	0.000302546			0.000123114	2.03292e-05
			0.000123285	0.000303291			0.000123285	2.03916e-05
			0.000123455	0.000304037			0.000123455	2.04541e-05
			0.000123626	0.000304786			0.000123626	2.05169e-05
			0.000123797	0.000305536			0.000123797	2.05798e-05
			0.000123968	0.000306289			0.000123968	2.06429e-05
			0.000124139	0.000307043			0.000124139	2.07061e-05
			0.000124311	0.000307799			0.000124311	2.07695e-05
			0.000124483	0.000308557			0.000124483	2.08331e-05
			0.000124655	0.000309316			0.000124655	2.08969e-05
			0.000124827	0.000310078			0.000124827	2.09609e-05
			0.000125	0.000310841			0.000125	2.1025e-05
			0.000125173	0.000311607			0.000125173	2.10893e-05
			0.000125346	0.000312374			0.000125346	2.11537e-05
			0.000125519	0.000313143			0.000125519	2.12184e-05
			0.000125693	0.000313914			0.000125693	2.12832e-05
			0.000125866	0.000314687			0.000125866	2.13482e-05
			0.00012604	0.000315462			0.00012604	2.14134e-05
			0.000126215	0.000316238			0.000126215	2.14787e-05
			0.000126389	0.000317017			0.000126389	2.15443e-05
			0.000126564	0.000317797			0.000126564	2.161e-05
			0.000126739	0.00031858			0.000126739	2.16758e-05
			0.000126914	0.000319364			0.000126914	2.17419e-05
			0.00012709	0.00032015			0.00012709	2.18081e-05
			0.000127265	0.000320939			0.000127265	2.18746e-05
			0.000127441	0.000321729			0.000127441	2.19412e-05
			0.000127618	0.000322521			0.000127618	2.20079e-05
			0.000127794	0.000323315			0.000127794	2.20749e-05
			0.000127971	0.000324111			0.000127971	2.2142e-05
			0.000128148	0.000324909			0.000128148	2.22094e-05
			0.000128325	0.000325709			0.000128325	2.22769e-05
			0.000128502	0.000326511			0.000128502	2.23446e-05
			0.00012868	0.000327315			0.00012868	2.24124e-05
			0.000128858	0.000328121			0.000128858	2.24805e-05
			0.000129036	0.000328929			0.000129036	2.25487e-05
			0.000129214	0.000329738			0.000129214	2.26171e-05
			0.000129393	0.00033055			0.000129393	2.26857e-05
			0.000129572	0.000331364			0.000129572	2.27545e-05
			0.000129751	0.00033218			0.000129751	2.28235e-05
			0.000129931	0.000332998			0.000129931	2.28926e-05
			0.00013011	0.000333818			0.00013011	2.2962e-05
			0.00013029	0.000334639			0.00013029	2.30315e-05
			0.00013047	0.000335463			0.00013047	2.31012e-05
			0.000130651	0.000336289			0.000130651	2.31711e-05
			0.000130831	0.000337117			0.000130831	2.32412e-05
			0.000131012	0.000337947			0.000131012	2.33115e-05
			0.000131193	0.000338779			0.000131193	2.3382e-05
			0.000131375	0.000339613			0.000131375	2.34526e-05
			0.000131556	0.000340449			0.000131556	2.35235e-05
			0.000131738	0.000341288			0.000131738	2.35945e-05
			0.00013192	0.000342128			0.00013192	2.36658e-05
			0.000132103	0.00034297			0.000132103	2.37372e-05
			0.000132285	0.000343815			0.000132285	2.38088e-05
			0.000132468	0.000344661			0.000132468	2.38806e-05
			0.000132652	0.00034551			0.000132652	2.39526e-05
			0.000132835	0.00034636			0.000132835	2.40248e-05
			0.000133019	0.000347213			0.000133019	2.40971e-05
			0.000133203	0.000348068			0.000133203	2.41697e-05
			0.000133387	0.000348925			0.000133387	2.42425e-05
			0.000133571	0.000349784			0.000133571	2.43154e-05
			0.000133756	0.000350645			0.000133756	2.43886e-05
			0.000133941	0.000351508			0.000133941	2.44619e-05
			0.000134126	0.000352374			0.000134126	2.45355e-05
			0.000134311	0.000353241			0.000134311	2.46092e-05
			0.000134497	0.000354111			0.000134497	2.46832e-05
			0.000134683	0.000354983			0.000134683	2.47573e-05
			0.000134869	0.000355857			0.000134869	2.48316e-05
			0.000135056	0.000356733			0.000135056	2.49061e-05
			0.000135242	0.000357611			0.000135242	2.49809e-05
			0.000135429	0.000358492			0.000135429	2.50558e-05
			0.000135617	0.000359374			0.000135617	2.51309e-05
			0.000135804	0.000360259			0.000135804	2.52062e-05
			0.000135992	0.000361146			0.000135992	2.52817e-05
			0.00013618	0.000362035			0.00013618	2.53575e-05
			0.000136368	0.000362926			0.000136368	2.54334e-05
			0.000136557	0.00036382			0.000136557	2.55095e-05
			0.000136746	0.000364715			0.000136746	2.55858e-05
			0.000136935	0.000365613			0.000136935	2.56624e-05
			0.000137124	0.000366514			0.000137124	2.57391e-05
			0.000137314	0.000367416			0.000137314	2.5816e-05
			0.000137504	0.00036832			0.000137504	2.58932e-05
			0.000137694	0.000369227			0.000137694	2.59705e-05
			0.000137884	0.000370136			0.000137884	2.6048e-05
			0.000138075	0.000371047			0.000138075	2.61258e-05
			0.000138266	0.000371961			0.000138266	2.62037e-05
			0.000138457	0.000372877			0.000138457	2.62819e-05
			0.000138648	0.000373795			0.000138648	2.63603e-05
			0.00013884	0.000374715			0.00013884	2.64388e-05
			0.000139032	0.000375638			0.000139032	2.65176e-05
			0.000139224	0.000376562			0.000139224	2.65966e-05
			0.000139417	0.000377489			0.000139417	2.66758e-05
			0.000139609	0.000378419			0.000139609	2.67552e-05
			0.000139802	0.00037935			0.000139802	2.68348e-05
			0.000139996	0.000380284			0.000139996	2.69146e-05
			0.000140189	0.000381221			0.000140189	2.69946e-05
			0.000140383	0.000382159			0.000140383	2.70749e-05
			0.000140577	0.0003831			0.000140577	2.71553e-05
			0.000140772	0.000384043			0.000140772	2.7236e-05
			0.000140966	0.000384989			0.000140966	2.73169e-05
			0.000141161	0.000385936			0.000141161	2.73979e-05
			0.000141356	0.000386886			0.000141356	2.74792e-05
			0.000141552	0.000387839			0.000141552	2.75607e-05
			0.000141747	0.000388794			0.000141747	2.76425e-05
			0.000141943	0.000389751			0.000141943	2.77244e-05
			0.00014214	0.00039071			0.00014214	2.78066e-05
			0.000142336	0.000391672			0.000142336	2.78889e-05
			0.000142533	0.000392637			0.000142533	2.79715e-05
			0.00014273	0.000393603			0.00014273	2.80543e-05
			0.000142927	0.000394572			0.000142927	2.81373e-05
			0.000143125	0.000395544			0.000143125	2.82205e-05
			0.000143323	0.000396517			0.000143323	2.8304e-05
			0.000143521	0.000397494			0.000143521	2.83876e-05
			0.00014372	0.000398472			0.00014372	2.84715e-05
			0.000143918	0.000399453			0.000143918	2.85556e-05
			0.000144117	0.000400437			0.000144117	2.86399e-05
			0.000144316	0.000401422			0.000144316	2.87245e-05
			0.000144516	0.000402411			0.000144516	2.88092e-05
			0.000144716	0.000403401			0.000144716	2.88942e-05
			0.000144916	0.000404394			0.000144916	2.89794e-05
			0.000145116	0.00040539			0.000145116	2.90648e-05
			0.000145317	0.000406388			0.000145317	2.91505e-05
			0.000145518	0.000407388			0.000145518	2.92363e-05
			0.000145719	0.000408391			0.000145719	2.93224e-05
			0.000145921	0.000409397			0.000145921	2.94087e-05
			0.000146122	0.000410405			0.000146122	2.94953e-05
			0.000146324	0.000411415			0.000146324	2.9582e-05
			0.000146527	0.000412428			0.000146527	2.9669e-05
			0.000146729	0.000413443			0.000146729	2.97562e-05
			0.000146932	0.000414461			0.000146932	2.98437e-05
			0.000147135	0.000415481			0.000147135	2.99313e-05
			0.000147339	0.000416504			0.000147339	3.00192e-05
			0.000147542	0.00041753			0.000147542	3.01073e-05
			0.000147746	0.000418557			0.000147746	3.01957e-05
			0.000147951	0.000419588			0.000147951	3.02842e-05
			0.000148155	0.000420621			0.000148155	3.0373e-05
			0.00014836	0.000421656			0.00014836	3.04621e-05
			0.000148565	0.000422694			0.000148565	3.05513e-05
			0.000148771	0.000423735			0.000148771	3.06408e-05
			0.000148976	0.000424778			0.000148976	3.07305e-05
			0.000149182	0.000425824			0.000149182	3.08205e-05
			0.000149389	0.000426872			0.000149389	3.09107e-05
			0.000149595	0.000427923			0.000149595	3.10011e-05
			0.000149802	0.000428977			0.000149802	3.10917e-05
			0.000150009	0.000430033			0.000150009	3.11826e-05
			0.000150217	0.000431091			0.000150217	3.12737e-05
			0.000150424	0.000432152			0.000150424	3.1365e-05
			0.000150632	0.000433216			0.000150632	3.14566e-05
			0.00015084	0.000434283			0.00015084	3.15484e-05
			0.000151049	0.000435352			0.000151049	3.16405e-05
			0.000151258	0.000436424			0.000151258	3.17328e-05
			0.000151467	0.000437498			0.000151467	3.18253e-05
			0.000151676	0.000438575			0.000151676	3.1918e-05
			0.000151886	0.000439655			0.000151886	3.2011e-05
			0.000152096	0.000440737			0.000152096	3.21043e-05
			0.000152306	0.000441822			0.000152306	3.21978e-05
			0.000152517	0.00044291			0.000152517	3.22915e-05
			0.000152728	0.000444			0.000152728	3.23854e-05
			0.000152939	0.000445093			0.000152939	3.24796e-05
			0.000153151	0.000446189			0.000153151	3.2574e-05
			0.000153362	0.000447287			0.000153362	3.26687e-05
			0.000153574	0.000448388			0.000153574	3.27636e-05
			0.000153787	0.000449492			0.000153787	3.28588e-05
			0.000153999	0.000450599			0.000153999	3.29542e-05
			0.000154212	0.000451708			0.000154212	3.30498e-05
			0.000154425	0.00045282			0.000154425	3.31457e-05
			0.000154639	0.000453935			0.000154639	3.32418e-05
			0.000154853	0.000455052			0.000154853	3.33382e-05
			0.000155067	0.000456172			0.000155067	3.34348e-05
			0.000155281	0.000457295			0.000155281	3.35317e-05
			0.000155496	0.000458421			0.000155496	3.36288e-05
			0.000155711	0.00045955			0.000155711	3.37262e-05
			0.000155926	0.000460681			0.000155926	3.38238e-05
			0.000156142	0.000461815			0.000156142	3.39216e-05
			0.000156358	0.000462952			0.000156358	3.40197e-05
			0.000156574	0.000464091			0.000156574	3.41181e-05
			0.00015679	0.000465234			0.00015679	3.42166e-05
			0.000157007	0.000466379			0.000157007	3.43155e-05
			0.000157224	0.000467527			0.000157224	3.44146e-05
			0.000157442	0.000468678			0.000157442	3.45139e-05
			0.000157659	0.000469832			0.000157659	3.46135e-05
			0.000157877	0.000470989			0.000157877	3.47134e-05
[truncated: 8,002 more rows]

## Sheet: Fig3b
Inducible-Cre:Beatrix (No Tam)
Hue (θ) Cre:Beatrix Ratio 1:1	Hue (θ) Cre:Beatrix Ratio 1:10
7.29961	3.29272
8.87056	4.7375
14.566	5.75623
6.89472	4.63202
5.69521	4.78178
7.70597	3.46392
11.3655	5.37138
9.48404	4.15593
14.4661	4.44274
9.78848	4.24571
81.8007	5.10541
15.8621	3.57762
11.477	4.83695
5.10608	4.2692
5.57791	4.62809
84.2585	4.44314
11.041	4.26067
5.51201	4.71682
8.34767	4.98274
5.37615	4.33715
8.28868	2.5308
8.83331	4.15603
7.10602	4.11958
16.335	4.88057
41.0433	4.71812
82.7901	4.80135
3.97429	4.63509
58.0516	2.97995
42.6538	4.96848
5.5535	4.82305
21.5711	4.87337
6.55042	5.01104
13.9617	4.98812
50.5902	5.27869
81.5874	3.87281
39.4364	4.48332
11.9831	4.90455
8.85424	6.06273
7.91409	4.62318
80.1203	5.00598
79.6017	4.93272
8.92334	5.69559
79.4031	4.71911
10.1066	4.1685
75.429	4.66145
7.21282	3.51588
58.3217	5.1121
11.7953	4.5805
22.3513	3.77869
6.16374	4.79276
66.7549	4.52482
4.23833	4.90105
13.506	5.61192
9.84831	5.1845
12.6751	4.61916
12.165	4.78255
14.1734	4.93733
57.2297	5.37425
81.1351	4.43515
5.17223	3.76756
9.00252	4.34702
78.6836	4.86484
14.1069	5.0519
11.4585	5.59192
75.8835	3.26117
12.1676	5.57473
10.5387	4.8896
75.1105	4.84305
39.0967	4.8254
10.8673	3.82875
9.62155	4.63044
80.3772	4.86178
2.22592	4.72681
12.5162	5.13919
10.1791	4.42442
8.42366	3.20323
24.7497	5.48811
9.01462	3.9358
16.1704	3.97797
41.5176	5.17604
3.25113	5.87915
5.13086	4.59367
7.22291	4.42514
83.5514	4.80227
4.75574	5.40102
14.2419	4.88126
8.31636	5.41598
5.93896	5.44635
5.1109	5.08339
11.8363	6.09059
67.8936	3.93044
78.7648	4.53159
5.2701	4.99563
8.34867	5.15659
30.1715	5.11316
4.69128	5.17641
82.3408	4.6987
73.0267	5.5731
9.89775	4.71311
12.0492	4.56649
10.5084	5.87752
7.8036	4.02833
6.37454	4.65137
9.03301	5.38439
7.46727	3.57284
42.8898	4.17796
40.7997	5.46194
5.69542	5.18238
82.0473	5.26171
4.22359	4.18985
57.4454	5.14234
9.76251	4.41489
23.4354	5.12963
7.74766	5.40482
11.5171	4.74095
5.72327	4.8305
8.86937	4.78531
7.96752	5.22892
8.14756	4.53174
39.2021	3.74784
11.2767	4.88107
6.55884	5.0052
5.27434	4.11535
82.2667	4.95977
7.73895	4.72304
44.4743	7.41489
7.9091	3.61112
4.25191	3.71647
76.4266	5.05702
8.61079	4.04631
7.16089	5.49021
7.54837	4.39078
80.2353	5.06708
80.3912	5.1295
18.8212	5.23242
57.2648	4.14914
11.0901	5.49901
63.0966	3.54007
13.5413	5.50037
13.3674	5.08073
80.2083	5.21409
5.12583	7.78159
68.3764	4.60123
10.4784	4.53909
76.3165	5.57211
9.59572	4.89155
14.1186	5.57788
10.471	4.86737
10.6753	4.81275
15.3961	5.26778
6.84032	4.27286
8.83586	4.94872
23.0718	5.38105
12.4647	4.9158
10.6476	4.6147
9.57423	5.1856
58.6561	5.24148
66.8704	4.84267
10.2563	3.87027
12.1107	4.33441
13.3977	2.87015
16.7723	3.27735
17.0702	2.93528
12.4956	4.2114
14.3111	4.9889
17.9297	3.84401
19.1446	4.49647
8.69078	3.31726
50.7535	3.9182
13.8633	3.1287
70.703	3.34784
13.3874	4.30957
78.0816	3.99154
9.21967	3.65407
14.7295	4.38154
74.7338	4.61434
13.9277	4.1062
12.1121	3.28652
79.825	1.36768
23.9384	3.97268
19.4288	3.33593
21.2229	3.28331
78.6518	4.6752
76.6586	4.12018
20.6939	4.74636
18.7874	4.20036
72.553	3.73491
79.4055	2.13665
7.57114	4.06195
32.3385	4.65951
73.6508	3.46066
5.7853	3.59628
70.9159	4.39224
15.28	1.28468
15.7526	4.65737
82.5603	1.86506
73.0643	3.59951
78.3954	3.76304
11.0008	3.79382
21.7176	4.02294
19.433	2.32252
11.9737	3.84785
14.0158	4.41917
7.36511	1.55352
12.259	4.2941
13.0204	3.49927
42.4851	4.55374
20.7482	3.60609
10.7017	3.01288
80.4332	4.63873
13.6992	5.33976
74.4823	3.33585
78.8116	4.5962
74.1293	4.54319
74.362	3.89794
75.1063	4.15525
62.0006	3.87332
27.6746	2.78284
18.353	2.74823
21.9301	2.2514
24.9748	4.52775
19.2033	4.29344
10.709	2.53242
12.3059	4.62126
15.6872	4.28016
16.6348	4.06093
14.337	4.7107
75.7746	5.03619
10.8175	2.3415
17.4474	3.73035
13.2248	2.26821
70.1643	4.16509
24.8057	3.90499
13.9883	4.35614
17.0178	3.52296
11.5763	4.20158
11.4995	4.22544
17.0847	3.03291
17.6138	4.58003
15.8249	4.04453
46.821	3.50463
42.414	4.08585
20.116	3.47631
13.2096	3.45307
22.907	5.09733
19.3685	3.75432
21.749	2.25778
73.512	3.9866
69.823	3.38394
17.8063	3.85207
22.743	3.86843
75.0265	3.60425
21.1002	4.93361
14.5684	4.4245
14.6961	4.10625
41.7417	3.59754
48.9487	4.85478
35.5797	5.94946
20.2096	3.73172
72.1284	4.18258
14.0505	5.01819
70.9	2.99867
78.4478	4.00424
9.36805	1.09498
23.4189	1.78485
69.873	4.34502
12.5259	4.97729
7.4732	4.59866
19.8355	4.18647
15.9025	4.13692
64.9647	4.37924
20.1272	4.7464
27.0425	4.64859
16.5018	4.94309
5.51943	5.1126
14.3381	4.59261
12.8549	3.69818
64.0421	4.24464
58.8263	3.3071
62.7205	4.30664
18.666	5.7022
17.623	4.50386
16.6579	4.30779
18.1981	4.07757
21.6985	4.32053
20.8077	4.3321
15.9955	35.1234
81.539	3.9968
76.4716	5.19193
24.4194	6.1154
8.54278	4.68821
8.90532	5.27313
79.4473	4.57738
10.2242	4.84716
7.22442	4.37502
11.5622	5.00088
82.1537	4.54812
7.37942	5.09793
8.08718	4.20687
83.9184	4.15148
12.3604	4.47259
7.06592	5.08667
6.34084	4.84555
9.7603	3.96782
7.79157	4.73547
8.03272	5.17755
11.7081	4.13494
46.5451	4.22682
80.7292	4.33319
6.77224	3.67832
63.2422	2.63629
49.5179	4.7093
8.25057	5.25364
27.6594	5.09394
15.5686	5.23075
10.5711
58.7596
46.4707
81.2011
9.58376
10.7589
80.8145
80.8455
8.82867
79.3036
12.8237
75.9486
60.7724
8.40784
9.18122
67.6859
8.2824
5.23401
8.84122
11.7563
78.2875
63.8609
78.8582
13.231
7.1351
8.99182
78.6694
17.0752
14.6644
76.3044
16.5644
76.3459
42.0576
10.8337
80.9394
7.94691
3.07266
81.2263
14.4655
10.5816
9.45921
28.6485
9.91313
8.99541
49.5898
5.23905
5.18265
82.7786
7.69147
5.81571
5.00585
71.8238
81.3716
10.5758
6.44913
82.202
76.608
11.6036
11.4873
11.5793
9.41778
71.231
47.8617
4.83755
80.6743
62.147
29.3164
8.03427
18.7674
40.5999
73.9566
80.7306
9.28268
14.0396
4.96106
75.8096
13.0211
10.0703
8.40074
79.8221
80.8534
20.5068
81.8611
62.5198
68.0747
12.689
77.8563
72.4741
77.5671
18.6106
11.0042
75.7218
11.2342
15.0879
10.5554
8.97981
28.0536
13.6253
11.4408
11.9674
78.4174
76.0697
74.6703
12.1659
79.3033
15.8206
14.8787
18.0794
9.9673
9.75003
22.4287
8.3899
76.9698
76.7506
15.0834
11.977
13.5559
18.7617
63.6454
77.6824
25.7817
73.0197
15.1291
16.669
13.3955
14.3708
17.302
14.8749
4.78239
21.5015
12.0468
79.1857
17.4143
11.0613
14.356
14.0849
15.0734
41.2425
72.3191
78.3789
70.4052
76.7447
77.7827
74.069
77.0872
12.6529
13.2212
12.5546
70.0566
12.7564
11.0064
73.1386
16.6312
23.4053
22.3052
16.421
14.2742
69.6399
47.2801
23.4023
17.7115
21.1555
72.4076
74.1258
67.8048
13.1595
38.9239
77.3891
17.2876
11.1092
13.1612
14.704

## Sheet: Fig3d
Inducible-Cre:Beatrix (+ Tam)		Inducible-Cre:Non-amplifying (+ Tam)
Hue (θ) Beatrix 1inj		Hue (θ) Non-apmlifying 1inj
40.7998		29.9643
8.78088		49.0148
6.4811		53.6838
20.5906		55.5335
2.63351		57.3871
57.922		59.7367
85.427		62.7612
11.0029		63.6049
28.6333		64.6445
36.2328		64.6929
6.19518		64.834
83.7221		65.0695
54.6147		65.2408
67.9494		65.2818
8.29928		65.3208
72.8934		65.3462
9.75919		65.6611
9.00238		65.6865
78.8849		65.8001
41.7817		66.4315
30.6997		66.4802
3.66912		66.6622
3.30357		66.6939
62.5758		66.8616
6.06022		66.9152
71.4642		66.9443
31.7707		67.0757
83.7075		67.1126
15.574		67.4648
33.7649		67.5692
78.2588		67.5723
6.33589		67.5915
4.11371		67.8098
6.42512		67.9464
29.0119		67.9503
10.7889		68.0233
75.9049		68.0843
55.0086		68.2733
26.4697		68.3145
3.3961		68.5609
69.5126		68.6183
48.426		69.0747
9.02827		69.1014
83.2444		69.2194
61.0475		69.2309
5.82694		69.2702
9.50918		69.2898
41.2528		69.4594
45.7197		69.5392
25.3186		69.5887
6.53965		69.6704
5.6286		69.7766
40.6497		69.9857
3.08364		70.1599
29.2257		70.2072
11.3967		70.3011
12.0809		70.4329
13.6859		70.4808
4.72742		70.5749
72.7163		70.7711
83.393		70.7738
13.2405		70.7839
13.0464		70.8856
4.64562		70.9416
4.80983		70.9944
77.7914		71.0089
13.107		71.0404
7.17047		71.0634
6.46326		71.1585
12.5744		71.1622
10.6141		71.178
9.31352		71.2228
26.218		71.3725
4.18307		71.408
6.43812		71.5192
53.6043		71.5274
12.5952		71.5701
33.1115		71.6106
14.2487		71.6107
9.71217		71.658
5.96978		71.6659
3.83354		71.6814
15.0056		71.7024
4.25399		71.7147
57.2899		71.8019
62.3166		71.8747
84.2909		71.9565
55.6957		72.1474
3.79843		72.2863
58.5041		72.2929
68.0241		72.3399
41.7801		72.3716
84.8821		72.4276
6.54563		72.4942
10.4313		72.5828
7.86049		72.6453
17.0667		72.674
74.3426		72.6978
59.0999		72.7402
19.3287		72.8447
58.0946		72.872
12.5828		72.9087
61.8412		73.0098
7.89904		73.0186
4.35798		73.0388
78.386		73.041
7.07583		73.1006
30.5585		73.1541
63.7989		73.2146
43.8657		73.2151
16.9602		73.2238
11.1128		73.2312
31.0393		73.2449
63.7239		73.2513
4.21128		73.2556
5.50284		73.2701
7.24875		73.3237
74.4086		73.3351
69.6384		73.3371
20.8348		73.466
39.132		73.5017
66.7485		73.5393
70.6705		73.5788
17.0856		73.5966
78.3533		73.626
70.1566		73.6315
75.0197		73.6775
6.81807		73.7433
41.0427		73.7716
4.07732		73.8232
60.8728		73.8354
24.4048		73.8469
36.0301		73.8654
42.2701		73.8677
77.7358		73.9087
86.128		73.9103
60.4959		74.0027
83.2201		74.0203
33.9458		74.046
77.9718		74.059
74.4461		74.0941
86.8708		74.1079
82.46		74.2168
40.0483		74.2338
78.7788		74.3057
80.5459		74.3302
36.5717		74.3815
82.9425		74.4101
85.149		74.4222
62.6563		74.4278
85.5438		74.4614
79.5087		74.5491
38.9304		74.5627
79.6722		74.5873
73.371		74.6494
80.3201		74.7376
80.9232		74.7564
61.7752		74.7879
75.3205		74.8001
63.7602		74.823
76.5315		74.9048
78.2695		74.9266
71.8587		74.9412
27.0579		75.0182
78.3141		75.0396
75.4421		75.0567
54.0865		75.0592
68.1937		75.0692
57.8001		75.0708
80.7121		75.0727
74.8292		75.1267
83.9377		75.1464
80.5733		75.1515
82.9243		75.1623
51.8019		75.1681
85.8177		75.175
76.4427		75.1782
59.6093		75.1791
69.0685		75.1804
48.1649		75.2413
71.3843		75.2451
74.4609		75.2717
70.4315		75.2926
80.6949		75.3096
81.4152		75.3215
78.1056		75.3506
5.85507		75.3954
53.0392		75.4176
81.4258		75.4301
66.036		75.5207
81.7798		75.5285
46.5204		75.5406
79.5688		75.5663
47.948		75.5868
34.5245		75.6731
80.441		75.6846
56.8385		75.6893
68.2525		75.7418
60.3589		75.7421
54.2932		75.7526
53.867		75.758
76.6243		75.7647
59.909		75.7785
81.0546		75.7794
74.2165		75.7829
84.3553		75.8071
67.8728		75.8251
21.5061		75.8605
57.6834		75.8719
85.4544		75.8744
83.756		75.8902
79.4974		75.9301
79.643		75.9436
74.2941		75.983
74.6652		75.9848
8.24412		76.0253
76.0712		76.0725
80.7384		76.1217
66.2112		76.1295
59.3293		76.1306
73.8007		76.1806
80.1189		76.2
68.0376		76.2126
46.1332		76.218
74.2124		76.2526
71.6581		76.2773
87.2453		76.3324
59.6306		76.3525
68.7253		76.3569
11.7224		76.3941
67.8852		76.4512
85.8303		76.4548
77.3585		76.479
78.7686		76.4862
85.8083		76.5138
33.5766		76.519
76.9149		76.5294
14.1483		76.5433
83.3437		76.5442
79.3429		76.547
80.1696		76.547
81.6567		76.5648
39.8234		76.5655
39.8939		76.5683
73.3858		76.5965
29.8127		76.5998
66.4593		76.6166
79.1809		76.6245
79.5879		76.653
73.496		76.689
62.227		76.7059
81.1808		76.7066
80.015		76.7406
79.4787		76.768
77.5954		76.8144
66.9715		76.8417
68.2643		76.8784
70.7406		76.8858
72.0063		76.8892
80.1858		76.894
7.04971		76.9454
70.3006		76.9728
55.3269		76.9947
74.9568		77.0099
37.5824		77.0275
74.2844		77.0732
61.2851		77.1005
80.822		77.1077
62.774		77.1148
71.5997		77.1451
17.2746		77.1547
78.7464		77.1566
84.0341		77.1774
54.3691		77.1816
65.6147		77.1856
81.4097		77.1958
74.3967		77.2012
73.8698		77.2206
66.9526		77.224
81.3729		77.296
58.1084		77.3042
76.2666		77.3169
34.8264		77.3189
82.5604		77.3827
74.518		77.4516
81.8845		77.4693
50.5265		77.4979
62.176		77.5409
65.3592		77.5528
49.4556		77.5595
84.4055		77.563
19.115		77.566
51.5162		77.5736
71.0474		77.5912
74.1129		77.5919
71.561		77.6031
10.955		77.6287
86.2189		77.6735
23.3468		77.6913
85.7939		77.722
68.8771		77.7515
72.6006		77.7526
76.8667		77.758
74.7842		77.767
52.376		77.7887
68.2859		77.8032
72.3459		77.8103
77.9556		77.8163
60.6278		77.8358
45.4211		77.8622
35.02		77.8971
83.8111		77.9499
76.3592		77.952
64.3468		77.977
76.0849		77.9927
78.3259		77.9962
76.5357		78.013
82.3687		78.023
81.4238		78.0277
80.285		78.0296
72.947		78.0731
71.3214		78.0806
78.406		78.1068
84.4035		78.1513
42.9337		78.1593
82.3441		78.1664
81.2633		78.1996
32.4255		78.2164
34.0972		78.2255
60.0876		78.2501
55.0696		78.2519
67.938		78.3075
66.4576		78.3183
71.8406		78.3497
78.5374		78.3655
82.394		78.4039
44.5935		78.4239
71.8293		78.4353
60.4631		78.4406
76.0072		78.4729
72.1027		78.4752
83.8017		78.4792
81.0912		78.4802
65.9509		78.4951
51.2899		78.5036
86.1292		78.5725
65.3481		78.5966
46.0315		78.625
75.8134		78.6302
74.6829		78.6369
68.5894		78.652
86.9938		78.7041
77.6539		78.7055
84.3919		78.7234
76.6243		78.727
72.2635		78.7426
66.4898		78.7666
66.9413		78.7966
41.3104		78.8018
66.875		78.867
67.0134		78.8694
76.0623		78.8909
77.5378		78.9099
85.6745		78.926
77.7142		78.9625
77.8571		78.9684
82.3705		78.9788
81.8242		78.989
54.1571		79.0072
64.0845		79.0437
82.6402		79.0486
79.2529		79.1062
71.9599		79.1091
83.0218		79.1324
67.3009		79.1478
84.4042		79.1492
81.4398		79.1524
80.2856		79.1965
81.2008		79.2085
71.9558		79.25
80.2174		79.2689
77.335		79.2708
62.3025		79.2789
62.9869		79.2881
84.9158		79.3122
24.2326		79.323
67.7116		79.3477
77.716		79.3478
79.1136		79.3492
86.944		79.3509
81.161		79.3709
77.1192		79.3763
85.6878		79.3908
83.585		79.3932
63.8215		79.423
68.0951		79.4545
83.9003		79.4729
77.3779		79.476
73.6516		79.5479
24.1306		79.6214
64.1917		79.6229
81.3386		79.6357
83.4449		79.6873
68.9587		79.7124
77.4238		79.7151
72.8329		79.7216
71.81		79.7326
69.9491		79.7516
--		79.7557
--		79.86
--		79.8621
--		79.8712
--		79.8715
--		79.915
--		79.9165
--		79.9497
--		79.9655
--		79.9902
--		80
--		80.0169
--		80.0196
--		80.029
--		80.0297
--		80.0352
--		80.0439
--		80.0598
--		80.0621
--		80.0925
--		80.1252
--		80.1485
--		80.156
--		80.1944
--		80.2092
--		80.227
--		80.2343
--		80.2401
--		80.2424
--		80.3086
--		80.3792
--		80.3853
--		80.4169
--		80.4203
--		80.433
--		80.4556
--		80.4853
--		80.4983
--		80.5024
--		80.5273
--		80.5353
--		80.5526
--		80.5593
--		80.581
--		80.5887
--		80.5913
--		80.6117
--		80.6181
--		80.7084
--		80.7371
--		80.763
--		80.7664
--		80.7803
--		80.7836
--		80.7979
--		80.8284
--		80.844
--		80.8448
--		80.8614
--		80.8779
--		80.8967
--		80.9069
--		80.9839
--		80.9857
--		81.0213
--		81.0223
--		81.0278
--		81.0284
--		81.0656
--		81.0697
--		81.1226
--		81.1275
--		81.136
--		81.1651
--		81.1657
--		81.2095
--		81.2147
--		81.2226
--		81.2387
--		81.3442
--		81.352
--		81.3586
--		81.4199
--		81.4337
--		81.4345
--		81.4547
--		81.4669
--		81.5348
--		81.5589
--		81.5984
--		81.5995
--		81.6307
--		81.6635
--		81.6749
--		81.681
--		81.687
--		81.7263
--		81.7697
--		81.8049
--		81.8177
--		81.8322
--		81.8363
--		81.8671
--		81.8841
--		81.9013
--		81.9158
--		81.9598
--		81.9668
--		82.023
--		82.0487
--		82.0629
--		82.1056
--		82.1412
--		82.1451
--		82.1533
--		82.1917
--		82.2107
--		82.2248
--		82.2248
--		82.2597
--		82.2709
--		82.3313
--		82.3547
--		82.3902
--		82.3966
--		82.4124
--		82.4165
--		82.468
--		82.522
--		82.5463
--		82.5527
--		82.5635
--		82.5674
--		82.5839
--		82.5874
--		82.6467
--		82.6468
--		82.6613
--		82.706
--		82.7449
--		82.8036
--		82.8338
--		82.8492
--		82.85
--		82.875
--		83.0185
--		83.0281
--		83.0326
--		83.0455
--		83.0513
--		83.0988
--		83.102
--		83.1436
--		83.154
--		83.1897
--		83.2123
--		83.2349
--		83.3364
--		83.4501
--		83.4695
--		83.5115
--		83.5415
--		83.5501
--		83.5974
--		83.6384
--		83.6657
--		83.7299
--		83.7313
--		83.7357
--		83.7493
--		83.8567
--		83.8972
--		83.9717
--		84.0413
--		84.1032
--		84.1692
--		84.2192
--		84.2377
--		84.3345
--		84.3745
--		84.3825
--		84.4504
--		84.4608
--		84.5334
--		84.58
--		84.5995
--		84.623
--		84.812
--		84.8516
--		84.8709
--		84.8908
--		84.9866
--		85.0504
--		85.0968
--		85.2185
--		85.3254
--		85.3784
--		85.4525
--		85.4739
--		85.7978
--		86.2279
--		87.2284
--
--
--
--
--
--
--
--
--
--
--
--
--
--
--
--
--
--
--
--
--
--
--
--
--
--
--
--
--
--
--
--
--
--
--
--
--
--
--
--
--
--
--
--
--
--
--
--
--
--
--
--
--
--
--
--
--
--
--
--
--
--
--
--
--
--
--
--
--
--
--
--
--
--
--
--
--
--
--
--
--
--
--
--
--
--
--
--
--
--
--
--
--
--
--
--
--
--
--
--
--
--
--
--
--
--
--
--
--
--
--
--
--
--
--
--
--
--
--
--
--
--
--
--
--
--
--
--
--
--
--
--
--
--
--
--
--
--
--
--
--
--
--
--
--
--
--
--
--
--
--
--
--
--
--
--
--
--
--
--
--
--
--
--
--
--
--
--
--
--
--
--
--
--
--
--
--
--
--
--
--
--
--
--
--
--
--
--
--
--
--
--
--
--
--
--
--
--
--
--
--
--
--
--
--
--
--
--
--
--
--
--
--
--
--
--
--
--
--
--
--
--
--
--
--
--
--
--
--
--
--
--
--
--
--
--
--
--
--
--
--
--
--
--
--
--
--
--
--
--
--
--
--
--
--
--
--
--
--
--
--
--
--
--
--
--
--
--
--
--
--
--
--
--
--
--
--
--
--
--
--
--
--
--
--
--
--
--
--
--
--
--
--
--
--
--
--
--
--
--
--
--
--
--
--
--
--
--
--
--
--
--
--
--
--
--
--
--
--
--
--
--
--
--
--
--
--
--
--
--
--
--
--
--
--
--
--
--
--
--
--
--
--
--
--
--
--
--
--
--
--
--
--
--
--
--
--
--
--
--
--
--
--
--
--
--
--
--
--
--
--
--
--
--
--
--
--
--
--
--
--
--
--
--
--
--
--
--
--
--
--
--
--
--
--
--
--
--
--
--
--
--
--
--
--
--
--
--
--
--
--
--
--
--
--
--
--
--
--
--
--
--
--
--
--
--
--
--
--
--
--
--
--
--
--
--
--
--
--
--
--
--
--
--
--
--
--
--
--
--
--
--
--
--
--
--
--
--
--
--
--
--
--
--
--
--
--
--
--
--
--
--
--
--
--
--
--
--
--
--
--
--
--
--
--
--
--
--
--
--
--
--
--
--
--
--
--
--
--
--
--
--
--
--
--
--
--
--
--
--
--
--
--
--
--
--
--
--
--
--
--
--
--
--
--
--
--
--
--
--
--
--
--
--
--
--
--
--
--
--
--
--
--
--
--
--
--
--
--
--
--
--
--
--
--
--
--
--
--
--
--
--
--
--
--
--
--
--
--
--
--
--
--
--
--
--
--
--
--
--
--
--
--
--
--
--
--
--
--
--
--
--
--
--
--
--
--
--
--
--
--
--
--
--
--
--
--
--
--
--
--
--
--
--
--
--
--
--
--
--
--
--
--
--
--
--
--
--
--
--
--
--
--
--
--
--
--
--
--
--
--
--
--
--
--
--
--
--
--
--
--
--
--
--
--
--
--
--
--
--
--
--
--
--
--
--
--
--
--
--
--
--
--
--
--
--
--
--
--
--
--
--
--
--
--
--
--
--
--
--
--
--
--
--
--
--
--
--
--
--
--
--
--
--
--
--
--
--
--
--
--
--
--
--
--
--
--
--
--
--
--
--
--
--
--
--
--
--
--
--
--
--
--
--
--
--
--
--
--
--
--
--
--
--
--
--
--
--
--
--
--
--
--
--
--
--
--
--
--
--
--
--
--
--
--
--
--
--
--
--
--
--
--
--
--
--
--
--
--
--
--
--
--
--
--
--
--
--
--
--
--
--
--
--
--
--
--
--
--
--
--
--
--
--
--
--
--
--
--
--
--
--
--
--
--
--
--
--
--
--
--
--
--
--
--
--
--
--
--
--
--
--
--
--
--
--
--
--
--
--
--
--
--
--
--
--
--
--
--
--
--
--
--
--
--
--
--
--
--
--
--
--
--
--
--
--
--
--
--
--
--
--
--
--
--
--
--
--
--
--
--
--
--
--
--
--
--
--
--
--
--
--
--
--
--
--
--
--
--
--
--
--
--
--
--
--
--
--
--
--
--
--
--
--
--
--
--
--
--
--
--
--
--
--
--
--
--
--
--
--
--
--
--
--
--
--
--
--
--
--
--
--
--
--
--
--
--
--
--
--
--
--
--
--
--
--
--
--
--
--
--
--
--
--
--
--
--
--
--
--
--
--
--
--
--
--
--
--
--
--
--
--
--
--
--
--
--
--
--
--
--
--
--
--
--
--
--
--
--
--
--
--
--
--
--
--
--
--
--
--
--
--
--
--
--
--
--
--
--
--
--
--
--
--
--
--
--
--
--
--
--
--
--
--
--
--
--
--
--
--
--
--
--
--
--
--
--
--
--
--
--
--
--
--
--
--
--
--
--
--
--
--
--
--
--
--
--
--
--
--
--
--
--
--
--
--
--
--
--
--
--
--
--
--
--
--
--
--
--
--
--
--
--
--
--
--
--
--
--
--
--
--
--
--
--
--
--
--
--
--
--
--
--
--
--
--
--
--
--
--
--
--
--
--
--
--
--
--
--
--
--
--
--
--
--

## Sheet: Fig4b
PTEN staining
GFP positive cells αPTEN Signal	RFP positive cells αPTEN Signal
0.41751	0.60405
0.34057	0.89759
0.46428	0.80222
0.38995	0.86647
0.37525	0.87843
0.32875	1.40392
0.40778	0.98165
0.33615	1.18463
0.43143	1.9066
0.4377	1.45223
0.97836	1.20833
0.43366	1.00327
0.39528	2.04418
0.39785	0.9444
0.51589	1.07862
0.35267	0.76886
0.38314	1.10314
0.43639	1.03126
0.69824	1.04376
0.47556	0.96416
0.42262	0.84306
0.43887	1.00404
0.4557	1.47461
0.44176	0.91874
0.44841	1.29939
0.38046	0.96999
0.43018	1.3828
0.43689	1.54242
0.38372	0.57761
0.37237	1.12237
0.43789	1.20927
0.47854	0.95097
0.43533	0.94679
0.48473	1.11729
0.53271	0.81519
0.56574	0.67452
0.41899	0.94537
0.45495	1.01567
0.2877	0.94423
0.30938	0.87748
0.35265	1.26234
0.27009	0.90516
0.27912	0.80747
0.39402	1.06654
0.33224	0.82565
0.38615	1.39222
0.27359	1.67545
0.30181	1.68361
0.30905	0.70417
0.32217	1.74216
0.35937	2.22987
0.4245	0.9322
0.50671	2.17035
0.41752	0.52952
0.35149	0.69546
0.37883	0.38181
0.39598	0.49059
0.3611	1.16876
0.44483	0.94572
0.34609	1.99659
0.3141	2.21237
0.34271	1.73274
0.41233	1.90438
0.36603	1.49789
0.42906	2.0406
0.47038	2.00494
0.50706	1.25561
0.59676	1.57608
0.35276	1.52919
0.43037	2.05121
0.40556	1.82503
0.49901	1.47723
0.46053	3.08852
0.39741	1.46743
0.41121	1.7114
0.32583	2.3979
0.47399	1.78411
0.47567	1.88657
0.4573	1.85322
0.45784	0.50671
0.46178	2.28293
0.37239	2.07424
0.35749	1.96019
0.42415	2.45987
0.40322	2.5129
0.41623	2.70055
0.45773	2.41401
0.50339	0.3921
0.41904	1.82716
0.53336	2.4784
0.60375	1.74244
0.45218	1.33477
0.52905	2.07748
0.46475	2.61043
0.44398	2.62996
0.51439	1.98523
0.4925	1.54645
0.42101	2.28168
0.37167	2.6985
0.45859	1.5831
0.55248	2.83587
0.74256	2.53609
0.74893	2.14415
0.70339	1.88851
0.59695	1.68229
0.51966	1.92693
0.45026	2.07968
0.47169	2.88754
0.40463	1.46262
0.59526	2.25113
0.67076	0.90303
0.61084	1.09681
0.39144	1.58678
0.46801	1.18391
0.45391	2.24498
0.49077	1.55105
0.44615	1.59326
0.50047	0.97359
0.44603	1.14592
0.44664	0.99482
0.37851	0.84663
0.37868	0.77389
0.33326	0.61797
0.53092	1.48325
0.47635	0.7906
0.4148	1.70694
0.34855	0.88377
0.36752	0.86298
0.34277	1.33093
0.4335	1.33139
0.48789	1.20034
0.2994	1.11466
0.32089	1.53945
0.3749	1.7075
0.35315	2.09289
0.30194	1.1644
0.34529
0.34649
0.51786
0.39976
0.39043
0.46887
0.35249	--
0.34176	--
0.40902	--
0.4331	--
0.41519	--
1.67393	--
0.38409	--
0.31937	--
0.43066	--
0.40064	--
0.37001	--
0.42841	--
0.45098	--
0.39792	--
0.39343	--
0.42741	--
0.31281	--
0.39846	--
0.43761	--
0.43345	--
0.59188	--
0.42051	--
0.53373	--
0.44218	--
0.38573	--
0.46851	--
0.5678	--

## Sheet: Fig4c
Soma Area			Dendrite caliber
PTEN KO Soma Area (μm^2)	WT Soma Area (μm^2)		PTEN KO Dendrite caliber (μm)	WT Dendrite caliber (μm)
172.481	37.1124		4.32	1.79
187.235	66.4677		3.18	1.39
228.758	174.002		4.73	1.88
257.657	46.9989		4.26	1.66
142.061	73.008		3.32	1.96
246.554	149.21		3.7	2.76
382.227	58.1022		2.79	0.79
306.938	101.755		2.04	1.71
208.985	41.2191		3.33	2.47
159.097	61.6005		4.29	2.12
290.511	56.4291		4.45	1.94
382.075	55.8207		3.98	2.1
316.368	52.3224		3.86	1.65
311.957	65.5551		4.27	1.98
188.452	89.8911		3.66	2.26
205.487	52.4745		3.93	1.46
250.661	49.8888		2.77	1.32
285.644	46.9989		3.32	1.89
260.851	62.0568		4.87	1.83
295.226	94.1499		2.22	1.68
176.74	105.91		4.02	1.86
228.302	200.918		3.78	1.42
207.617	169.379		4.47	1.63
266.479	89.1671		4.19	1.81
162.443	128.883		3.53	1.13
240.926	168.6		4.36	1.5
413.104	116.813		5.03	1.16
318.193	74.7602		2.85	1.22
282.602	56.8489		4.75	1.87
314.999	168.6		3.14	1.13
316.216	56.0701		3.93	1.23
352.568	75.5389		3.02	1.86
416.146	66.5833		4.44	1.24
416.146	43.6101		3.08	1.78
319.258	71.6452		3.04	1.59
374.318	126.158		3.34	1.98
371.075	78.2646		4.6	1.49
309.164	60.7427		2.21	1.45
371.854	106.689		3.2	2.08
350.049	58.4064		4.66	1.6
237.13	137.06		4.18	1.79
239.856	188.069		3.34	1.89
392.491	127.715		4.48	1.75
308.775	91.114		4.04	1.75
234.794	198.047		4.298	2.07
283.076	363.672		4.84	1.58
283.076	114.844		4.87	1.11
226.617	117.578		4.61	2.13
220.387	93.75		3.53	1.74
264.386	75		3.2	1.56
277.625	271.875		2.66	2.75
309.164	153.125		5.25	2.46
243.36	157.66		4.18	1.41
309.554	207.099		4.38	1.87
247.254	237.463		3.7	1.68
256.599	113.282		4.01	2.63
332.138	159.606		3.21	0.81
329.801	204.374		3.71	2.05
227.006	174.01		3.27	1.58
382.367	111.335		4.33	2.93
341.483	202.038		3.99	2.77
399.889	177.124		3.98	0.88
288.138	133.524		3.28	1.06
273.342	125.739		4.1	1.18
180.671	153.767		2.62	2.32
245.696	145.592		4.32	1.93
355.111	168.171		3.24	1.48
256.209	149.096		4.49	1.83
332.916	233.57		2.9	1.81
239.062	176.345		4.77	2.24
337.109	167.781		2.88	1.35
377.734	91.871		3.8	1.29
326.172	97.3209		3.11	2.17
339.844	140.142		3.14	1.68
499.219	102.771		3.72	1.13
276.953	97.7102		1.83	1.63
504.688	80.971		4.62	1.04
283.203	33.4784		3.86	1.25
323.438	174.399		3.6	1.27
342.188	50.9962		3.94	1.39
223.828	123.014		3.49	1.55
277.344	82.5282		3.56	1.03
223.828	80.5817		3.87	1.78
317.578	143.646		3.52	2.54
343.75	68.9032		3.75	1.63
358.92	94.2067		2.87	1.83
340.234	64.2318		2.64	1.4
386.948	161.163		3.05	1.98
497.115	63.064		2.59	1.47
380.719	172.453		3.8	2.56
260.041	78.246		2.04	2.1
322.716	503.733		3.91	1.84
367.873	80.5817		3.5	1.85
360.087	82.1389		3.22	1.6
342.57	86.421		3.67	2.36
240.967	104.328		2.18	1.33
172.453	133.135		2.59	1.81
227.342	98.0995		3.52	2.54
323.884	79.4139		4.73	1.42
194.253	174.399		3.28	2.19
236.295	80.5817		2.19	2.71
202.038	108.999		4.63	1.02
203.595	78.6353		4.33	1.13
202.817	98.8781		3.51	1.65
284.566	32.6998		4.51	1.97
369.43	74.3532		3.17	1.53
321.938	374.102		4.27	1.49
214.495	75.1318		2.18	1.34
342.57	172.842		3.82	1.2
193.085	44.7676		2.46	1.99
140.142	110.167		3.78	1.53
189.581	81.3603		3.54	1.72
155.324	112.503		4.47	1.65
220.335	68.5139		2.87	1.66
374.102	91.0924		2.91	1.67
239.02	149.485		4.31	2.37
203.595	118.342		3.86	2.22
261.988	125.349		2.28	1.2
155.324	146.371		2.11	1.14
215.274	139.364		3.6	1.19
204.374	52.5533		2.34	1.19
226.563	84.8639		4.102	1.2
124.181	107.442		4.31	2.26
318.823	68.9032		3.59	1.13
284.956	82.5282		3.9	1.18
263.156	86.0317		2.45	1.26
403.687	58.3926		3.35	1.33
331.67	188.024		4.34	2.34
176.345	97.3209		2.5	1.79
199.313	269.384		4.72	1.69
186.856	151.042		4.51	2.65
226.952	158.439		3.37	1.5
284.566	86.0317		3.37	1.99
212.938	117.174		3.99	1.34
348.798	101.603		3.19	2.19
121.457	120.289		2.84	1.8
184.91	84.0853		3.06	1.91
338.288	103.939		3.45	1.31
179.46	67.7354		3.76	1.58
232.402	102.771		4.61	1.15
212.938	74.3532		3.85	1.98
353.47	106.275		3.63	1.87
188.024	87.1996		3.29	2.01
203.595	85.2531		3.1	1.65
189.581	121.846		3.09	1.97
229.288	75.9103		3.7	1.51
202.428	80.1924		4.58	1.13
223.06	101.992		3.54	1.28
196.978	108.999		2.76	1.93
253.424	134.692		2.56	1.87
264.324	116.785		4.25	1.97
253.424	82.1389		3.33	1.78
217.61	61.8961		2.26	2.11
188.803	133.524		4.74	1.38
233.57	147.538		4.22	2.02
166.224	72.7961		4.51	2.76
163.499	150.653		4.22	1.33
294.298	203.595		3.76	2.54
287.681			2.81
228.51			3.24
223.838			2.93
291.574			2.53
181.406			3.22
272.888			4.1
224.617			4.77
291.184			2.79
437.555			3.64
245.638			4.49
297.413			4.78
225.785			4.8
275.224			3.59
273.277			3.66
253.034			3.32
325.441			4.06
279.895			2.36
252.645			3.73
137.028			3.21
134.303			4.01
169.338			3.42
182.963			3.28
216.442			4.72
295.466			3.81
225.006			4.18
233.959			3.21
286.123			4.49
287.681			3.3
227.731			3.93
156.492			3.99
201.649			2.97
133.914			3.94
137.806			2.86
313.763			3.94
281.063			4.29
261.599			4.15
230.845			4.05
186.856			4.99
177.903			3.93
179.46			2.46
278.727			3.24
235.127			3.35
278.727			4.13
246.027			4.28
288.07			3.43

## Sheet: Fig4d
Depth distribution
PTEN KO Relative depth (μm)	WT Relative depth (μm)
0.43938	0.29793
0.29981	0.31733
0.37429	0.37429
0.35238	0.39995
0.38618	0.43938
0.39307	0.31796
0.40058	0.32422
0.41247	0.29793
0.33048	0.27352
0.3962	0.30419
0.31608	0.30607
0.34112	0.29292
0.41623	0.28103
0.35864	0.2754
0.29856	0.39557
0.38994	0.2973
0.36928	0.27039
0.38368	0.30544
0.44314	0.31358
0.40746	0.29981
0.42687	0.23221
0.43751	0.25725
0.28479	0.40809
0.33987	0.21093
0.29292	0.35113
0.40746	0.39933
0.34612	0.37742
0.33987	0.30982
0.35364	0.35301
0.3962	0.36928
0.42874	0.30106
0.3117	0.30043
0.30482	0.26663
0.37429	0.27415
0.38243	0.28729
0.34362	0.36302
0.32046	0.2923
0.43438	0.27665
0.41372	0.34988
0.40997	0.38681
0.37241	0.32923
0.4591	0.27665
0.49384	0.33924
0.48257	0.30356
0.47097	0.36453
0.45845	0.38192
0.47375	0.33462
0.27548	0.45427
0.41462	0.46888
0.38957	0.38123
0.35479	0.4181
0.43201	0.40975
0.39514	0.43201
0.45358	0.26505
0.46749	0.46749
0.4494	0.39375
0.29218	0.29079
0.45914	0.44384
0.47166	0.55736
0.4494	0.48387
0.44731	0.50051
0.47236	0.5324
0.43618	0.53841
0.44592	0.6179
0.45358	0.5874
0.32975	0.66643
0.2887	0.51206
0.31027	0.49681
0.43688	0.67105
0.21914	0.56152
0.40823	0.61559
0.40019	0.50005
0.32535	0.4848
0.32226	0.62252
0.32906	0.55597
0.31422	0.52963
0.34143	0.51143
0.30803	0.61991
0.32597	0.58499
0.40885	0.56526
0.40143	0.45349
0.18185	0.48102
0.35071	0.51681
0.38102	0.49746
0.26226	0.47814
0.30246	0.43006
0.33401	0.59731
0.37669	0.31731
0.37112	0.25484
0.39092	0.33154
0.29504	0.38226
0.35442	0.34267
0.32102	0.3371
0.29999	0.37174
0.26659	0.27339
0.39401	0.18927
0.27154	0.21834
0.35133	0.27896
0.36061	0.2802
0.32906	0.27525
0.41813	0.25298
0.35257	0.35504
0.2938	0.38597
0.40143	0.26659
0.41566	0.24308
0.34576	0.31731
0.41813	0.31669
0.578	0.37793
0.45965	0.24741
0.58334	0.22391
0.47609	0.32782
0.45184	0.33092
0.44773	0.19484
0.4576	0.33525
0.52335	0.29504
0.57019	0.37421
0.61786	0.2604
0.54266	0.26659
0.5102	0.24927
0.54554	0.227
0.52787	0.25669
0.58416	0.20907
0.49787	0.24989
0.47691	0.36432
0.55293	0.28865
0.59567	0.35147
0.48472	0.25575
0.43623	0.29463
0.5743	0.3238
0.48965	0.35446
0.43664	0.34549
0.435	0.35595
0.45636	0.39334
0.44071	0.20639
0.32006	0.31258
0.34249	0.3395
0.29763	0.31856
0.21537	0.32455
0.28865	0.255
0.23481	0.34025
0.14133	0.34832
0.14582	0.322
0.30136	0.35357
0.2879	0.38909
0.34773	0.20527
0.3567	0.30861
0.43447	0.31861
0.45915	0.33594
0.43821	0.34397
0.46812	0.4118
0.43746	0.38238
0.39858	0.33561
0.41129	0.20308
0.33427	0.4097
0.38512	0.39643
0.3754	0.3453
0.46364	0.2303
0.38736	0.31453
0.38362	0.4031
0.40307	0.37476
0.37241	0.44529
0.39409	0.28808
0.34922	0.20905
0.38587	0.39856
0.32532	0.25518
0.33888	0.30221
0.39943	0.33923
0.34613	0.18691
0.39068	0.27052
0.38589	0.36971
0.41549	0.34922
0.4356	0.28856
0.46236	0.48448
0.46793	0.31151
0.40772	0.24675
0.35612	0.2943
0.44245	0.30823
0.47067	0.32955
0.44143	0.31971
0.36991	0.44267
0.30616	0.45497
0.38844	0.25905
0.3751	0.30495
0.29059	0.24839
0.33433	0.25331
0.37955	0.23199
0.4046	0.31971
0.35752	0.29348
0.41279	0.19674
0.4473	0.42956
0.46832	0.35906
0.49853	0.35004
0.42971	0.3361
0.42065	0.32873
0.41619	0.28528
0.46654	0.33119
0.42894	0.39021
0.49966	0.44759
0.50666	0.34758
0.57971	0.36234
0.52968	0.2074
0.32217	0.39841
0.32217	0.32545
0.28036	0.26151
0.28692	0.30495
0.26151	0.28774
0.2861	0.27298
0.27544	0.42054
0.30905	0.3361
0.39267	0.32463
0.37217	0.39431
0.43366	0.36971
0.45251	0.41644
0.46727	0.35012
0.43775	0.36473
0.25003	0.45533
0.27544	0.39513
0.19101	0.39922
0.16395	0.42318
0.3361	0.4489
0.35414	0.28758
0.40414	0.42669
0.42382	0.31914
0.40906	0.27355
0.27298	0.26127
0.30249	0.3396
0.40251	0.37701
0.45497	0.46527
0.30495	0.47053
0.2943	0.43487
0.32627	0.36532
0.35824	0.37876
0.39431	0.45007
0.39267	0.28232
0.49022	0.45884
0.32217	0.50268
0.28036	0.51028
0.29839	0.46118
0.50006	0.43838
0.32135	0.4302
0.35824	0.27881
0.32791	0.3244
0.36808	0.30394
0.32299	0.27413
0.23937	0.45358
0.27544	0.32265
0.4148	0.35246
0.50744	0.47404
0.38365	0.17418
0.43448	0.05319
0.44349	0.30745
0.50334	0.43604
0.39337	0.38987
0.34954	0.46644
0.49449	0.43546
0.51144	0.44364
0.50326	0.32089
0.23926	0.29225
0.42728	0.24725
0.47813	0.5167
0.42728	0.498
0.42903	0.42494
0.3998	0.38578
0.41032	0.55122
0.4074	0.57537
0.42961	0.65652
0.39863	0.30545
0.35947	0.3973
0.43897	0.34497
0.4337	0.24351
0.49859	0.424
0.53599	0.42294
0.49566	0.36206
0.46468	0.35672
0.47754	0.36206
0.5132	0.43362
0.54125	0.4507
0.45241	0.43682
0.46644	0.45284
0.32557	0.44109
0.17711	0.41012
0.42611	0.3407
0.50385	0.40798
0.54009	0.40798
0.44013	0.38662
0.5132	0.33429
0.49975	0.42614
0.49449	0.41012
0.46059	0.44643
0.43721	0.4475
0.2227	0.32895
0.38519	0.3706
0.53833	0.24564
0.29868	0.26273
0.10404	0.23496
0.49099	0.25419
0.26361	0.33749
0.48514	0.35138
0.47871	0.37167
0.38928	0.43682
0.50092	0.33429
0.51612	0.36099
0.47696	0.3973
0.54067	0.48595
0.55118	0.49449
0.56265	0.42828
0.55992	0.314
0.4774	0.39196
0.46886	0.40158
0.38983	0.30759
0.33856	0.34817
0.36206	0.28089
0.41973	0.50731
0.27341
0.32468
0.47527
0.44536
0.33536
0.33322
0.37381
0.30652
0.31293
0.40371
0.41439
0.36953
0.17516
0.45711
0.25526
0.44643
0.48381
0.25739
0.30973
0.31934
0.30439
0.39623
0.45711
0.47527
0.4507
0.4475
0.43362
0.44002
0.41973
0.41226
0.3706
0.48595
0.36206
0.28623
0.47206
0.43255
0.43148
0.4507
0.47954
0.4774
0.35245
0.24778
0.52333
0.56071
0.52974
0.52547
0.54256
0.51158
0.57887
0.71344
0.5511
0.50731
0.54042
0.53401
0.51906
0.50731

## Sheet: Fig4e
Spine Density (Spines/μm)
Basal PTEN KO	Basal WT	Apical PTEN KO	Apical WT	I Branching PTEN KO	I Branching WT	II Branching PTEN KO	II Branching WT
1.65859	0.63315	1.14116	0.61765	1.69928	1.30593	1.67256	0.78337
0.94859	0.93809	2.51964	0.54455	2.23699	1.05972	3.40324	0.98462
1.24037	0.23751	2.45881	0.65516	3.95882	0.61911	5.02248	0.74329
0.74667	0.91927	1.37451	1.0325	1.92584	1.66098	1.86835	1.03651
0.48757	0.92501	1.09603	0.75458	1.8898	0.99684	2.34525	1.13561
0.82823	0.45994	1.86064	0.92686	1.89799	0.70884	5.841	1.07079
1.96961	0.65231	2.21324	0.54094	2.7682	0.94933	3.452	1.23062
1.17954	1.18461	1.93223	1.16571	2.16772	1.44586	3.60312	1.60828
1.65108	0.53232	2.0869	1.16004	4.96091	1.30534	3.1357	1.42763
1.91519	0.44472
1.21847	1.41265
1.61608
1.09148

[truncated: 14 more sheets: Fig5c, Fig5e, Fig5f, Fig6b, Fig6c, Fig6d, Fig6e, Fig6f, Fig6g, FigS4c, FigS4e, FigS4g, FigS5c, FigS5d]
